# Supplementary material for: An Aging and Senescence-Related Gene Signature for Prognosis Prediction in Clear Cell Renal Cell Carcinoma
Source: Front Genet. 2022 May 13;13:871088. doi: 10.3389/fgene.2022.871088 (PMC9136295; doi:10.3389/fgene.2022.871088)
Supplement: Supplementary file 1 [file DataSheet1.ZIP]

Archive with 10 entries (9 files):
- Supplementary tables/
- Supplementary tables/TableS1.basic characteristic.xls
- Supplementary tables/TableS2.genes.xls
- Supplementary tables/TableS3.limma_sig_deg_tumor-vs-normal.xls
- Supplementary tables/TableS4.univariate_Cox_batch_result.xls
- Supplementary tables/TableS5.multiCox.csv
- Supplementary tables/TableS6.univariate and multivariate_cox_result.xls
- Supplementary tables/TableS7.GSEA.xls
- Supplementary tables/TableS8.TCGA immune score.xls
- Supplementary tables/TableS9.ESTIMATE immueScore.xls
