# Supplementary material for: An Aging and Senescence-Related Gene Signature for Prognosis Prediction in Clear Cell Renal Cell Carcinoma
Source: Front Genet. 2022 May 13;13:871088. doi: 10.3389/fgene.2022.871088 (PMC9136295; doi:10.3389/fgene.2022.871088)
Supplement: Supplementary file 1 [file DataSheet1.ZIP › Supplementary tables/TableS1.basic characteristic.xls]

## Sheet: Sheet1
Clinical characteristics	Classification	TCGA(n=517)	ICGC-RECA-EU(n=91)
Age	≤60	260(50.2%)	46(50.5%)
	＞60	257(49.7%)	45(49.5%)
Gender	Male	337(65.1%)	52(57.1%)
	Female	180(34.8%)	39(42.8%)
AJCC Stage	I	259(50.0%)	53(58.2%)
	II	54(10.4%)	13(14.2%)
	III	122(23.5%)	16(17.5%)
	IV	82(15.8%)	9(9.8%)
Grade	1	13(2.5%)	-
	2	225(43.5%)	-
	3	205(39.6%)	-
	4	74(14.3%)	-
Status	Alive	346(66.9%)	61(67.0%)
	Dead	171(33.0%)	30(32.9%)
