# Supplementary material for: An Aging and Senescence-Related Gene Signature for Prognosis Prediction in Clear Cell Renal Cell Carcinoma
Source: Front Genet. 2022 May 13;13:871088. doi: 10.3389/fgene.2022.871088 (PMC9136295; doi:10.3389/fgene.2022.871088)
Supplement: Supplementary file 1 [file DataSheet1.ZIP › Supplementary tables/TableS3.limma_sig_deg_tumor-vs-normal.xls]

## Sheet: limma_sig_deg_tumor-vs-normal (
Tag	logFC	AveExpr	t	P.Value	adj.P.Val	B
CDKN2A	5.78824	14.2684	32.0447	1.63171e-132	1.05735e-129	292.174
CALB1	-7.65365	11.3587	-26.0973	3.55014e-101	1.15024e-98	220.192
HSPA2	-3.74558	16.276	-25.8681	5.95983e-100	1.28732e-97	217.378
VIM	2.66204	23.389	24.6381	2.26434e-93	3.66822e-91	202.264
TYMS	2.23392	17.7366	23.101	3.78312e-85	4.90292e-83	183.376
LAPTM5	2.75786	20.6285	22.7849	1.84352e-83	1.991e-81	179.5
ESM1	3.81175	20.3157	22.6829	6.45677e-83	5.97713e-81	178.249
E2F2	2.95154	12.5805	22.1906	2.71932e-80	2.20265e-78	172.222
E2F1	2.42105	15.4658	21.9271	6.86999e-79	4.94639e-77	169.001
MTOR	-1.11946	16.6894	-21.7219	8.47669e-78	5.4929e-76	166.494
CCNA2	2.5028	15.2112	21.6983	1.13143e-77	6.66517e-76	166.206
PML	1.24529	17.6059	21.4416	2.60813e-76	1.40839e-74	163.077
TFCP2L1	-5.95723	14.4279	-21.1741	6.81889e-75	3.39895e-73	159.822
ADM	2.88151	20.2444	21.1547	8.63949e-75	3.99885e-73	159.586
EZH2	1.926	15.0126	21.0011	5.61877e-74	2.42731e-72	157.718
CD68	3.11922	14.6987	20.9926	6.23239e-74	2.52412e-72	157.615
PRMT6	-1.30453	17.1694	-20.9363	1.23711e-73	4.71558e-72	156.931
PDK1	1.95041	16.4601	20.9071	1.76467e-73	6.3528e-72	156.577
C3	4.52144	21.1716	20.7082	1.98046e-72	6.75441e-71	154.166
IDO1	3.97614	17.0382	20.5922	8.10698e-72	2.62666e-70	152.76
LDHA	1.74815	22.3768	20.4485	4.63175e-71	1.42923e-69	151.022
P2RY1	2.62385	15.2059	20.3577	1.39221e-70	4.08003e-69	149.925
VASH1	2.15423	17.2449	20.3545	1.44816e-70	4.08003e-69	149.885
AMFR	-1.41004	19.101	-20.2552	4.81614e-70	1.30036e-68	148.687
PDP2	-1.57265	15.1279	-20.0851	3.76945e-69	9.7704e-68	146.635
SPI1	2.44106	18.046	20.0029	1.01805e-68	2.53729e-67	145.645
IGFBP3	3.44661	22.7935	19.9555	1.80319e-68	4.32767e-67	145.074
PLK2	2.19307	18.7059	19.7336	2.61717e-67	6.05688e-66	142.407
C1QB	3.02336	21.2181	19.5899	1.47493e-66	3.29571e-65	140.683
CNP	-1.16537	18.1119	-19.3594	2.34722e-65	5.06999e-64	137.924
ITGB2	2.55855	18.5283	19.3373	3.0579e-65	6.39201e-64	137.66
C1QC	2.8914	21.2276	19.3109	4.19771e-65	8.50037e-64	137.344
VWF	3.11452	20.5637	18.9211	4.43071e-63	8.70029e-62	132.699
DAG1	-1.16849	18.5151	-18.7792	2.40209e-62	4.5781e-61	131.014
FOXM1	2.46792	14.9667	18.7648	2.85218e-62	5.28061e-61	130.843
LOXL2	2.90783	18.1919	18.5163	5.45806e-61	9.82452e-60	127.9
AURKB	3.13095	14.1368	18.4929	7.19776e-61	1.26058e-59	127.624
SPARC	1.93955	23.2645	18.4087	1.95346e-60	3.33116e-59	126.629
C1QA	2.73693	21.3653	18.3946	2.30696e-60	3.83311e-59	126.463
BRCA2	1.86151	12.8648	18.2788	9.06866e-60	1.46912e-58	125.099
UBE2C	3.10939	15.9328	18.0583	1.22284e-58	1.93268e-57	122.505
INPP5D	1.68712	16.8453	18.0202	1.91305e-58	2.95156e-57	122.059
CDKN2B	2.03102	15.8793	17.9635	3.72843e-58	5.61865e-57	121.394
FCGR2A	2.0977	17.4981	17.8798	9.96275e-58	1.46724e-56	120.415
NOS1	-4.47423	10.1888	-17.8676	1.1501e-57	1.65614e-56	120.272
NEK6	2.36316	18.9704	17.7941	2.72181e-57	3.8342e-56	119.413
GBP2	1.9414	18.6908	17.6949	8.70428e-57	1.20008e-55	118.254
PDHA1	-1.19406	18.6749	-17.665	1.23394e-56	1.66582e-55	117.906
ERO1A	1.44669	18.422	17.4561	1.41375e-55	1.86961e-54	115.476
B2M	1.34528	24.3699	17.1646	4.18257e-54	5.42061e-53	112.1
UQCRFS1	-1.35512	18.4912	-17.1322	6.08552e-54	7.73219e-53	111.727
NAPEPLD	-1.1903	16.4478	-17.1247	6.63632e-54	8.26988e-53	111.64
COL4A5	-2.89181	14.5216	-17.102	8.63403e-54	1.05563e-52	111.378
MAP4K4	1.23693	18.0444	17.0302	1.97982e-53	2.37578e-52	110.551
IFI16	1.6318	18.6124	17.0207	2.21035e-53	2.60419e-52	110.442
CCND1	2.09004	21.4802	16.7995	2.82888e-52	3.27342e-51	107.901
RASA3	1.46228	17.3962	16.5773	3.61851e-51	4.04275e-50	105.362
ADA	2.1094	16.1507	16.5444	5.26979e-51	5.78784e-50	104.987
GAPDH	1.41261	24.7418	16.3258	6.38196e-50	6.77953e-49	102.503
RAD54L	2.4655	13.6603	16.3133	7.3573e-50	7.68957e-49	102.361
GOT2	-1.14346	19.2703	-16.1296	5.91548e-49	6.08449e-48	100.284
GHITM	-1.02631	20.9872	-16.1269	6.10159e-49	6.17786e-48	100.254
CDKN2C	1.54141	17.1519	15.9223	6.15752e-48	6.13857e-47	97.951
CALCA	-9.37703	7.39877	-15.8935	8.51025e-48	8.35552e-47	97.6287
PLA2R1	-2.41299	14.8468	-15.847	1.43647e-47	1.3893e-46	97.1072
SLC6A3	7.08197	17.2709	15.8276	1.78707e-47	1.70297e-46	96.8897
CTSS	1.9445	19.3559	15.5384	4.55561e-46	4.27831e-45	93.6645
TFAP2A	-3.77239	12.5273	-15.3376	4.25264e-45	3.93673e-44	91.44
CCNE2	1.66714	12.9682	15.327	4.77925e-45	4.36191e-44	91.3238
TNFRSF1B	1.4533	18.682	15.2607	9.96963e-45	8.97267e-44	90.5916
TNFAIP3	1.43413	18.1234	14.8575	8.42293e-43	7.4768e-42	86.1744
CGAS	1.41052	14.815	14.7932	1.69915e-42	1.4879e-41	85.4757
PTH1R	-3.11588	17.127	-14.7774	2.02007e-42	1.74534e-41	85.3035
GNRH1	2.55677	13.9824	14.7164	3.92771e-42	3.34889e-41	84.6416
CAT	-1.35016	20.1876	-14.6198	1.12247e-41	9.32512e-41	83.5963
IGFBP2	-2.69058	16.6676	-14.3465	2.15205e-40	1.70065e-39	80.6566
MARCKS	1.13952	19.8791	14.1495	1.78024e-39	1.37333e-38	78.5539
TSPYL5	-1.7598	16.4447	-14.1246	2.32247e-39	1.77054e-38	78.2893
SLC2A1	1.92464	19.9587	14.0977	3.09407e-39	2.33135e-38	78.0038
LMNB1	1.45772	16.4396	14.0211	6.99337e-39	5.20885e-38	77.1924
TBX3	-2.01193	15.1779	-13.9521	1.45691e-38	1.07281e-37	76.4621
HTATIP2	1.14705	18.4349	13.8935	2.71087e-38	1.97376e-37	75.8442
IFNG	5.27551	11.8334	13.8443	4.5631e-38	3.28543e-37	75.3261
HAMP	3.65648	12.0096	13.8291	5.35694e-38	3.81461e-37	75.1666
TIMP1	2.11056	22.0442	13.7882	8.25117e-38	5.8117e-37	74.7368
DLD	-1.01315	18.6732	-13.7383	1.39573e-37	9.72512e-37	74.2138
CHEK2	1.20096	14.9755	13.7178	1.73102e-37	1.1933e-36	73.9997
HLA-G	3.14887	17.6409	13.6926	2.25645e-37	1.53913e-36	73.7359
FCGR2B	2.30527	14.4263	13.6578	3.25261e-37	2.17287e-36	73.3722
TACR3	-6.84268	4.54483	-13.5633	8.75458e-37	5.78874e-36	72.3872
HCST	2.01582	17.1904	13.4394	3.19056e-36	2.08837e-35	71.1009
BCL2A1	2.41879	15.7076	13.3361	9.32276e-36	5.98133e-35	70.0344
H1-0	-1.47062	20.0967	-13.33	9.93092e-36	6.30905e-35	69.9715
MAPK10	-1.15565	15.2873	-13.1048	1.01383e-34	6.31695e-34	67.6611
NUDT1	1.16944	16.4279	13.0461	1.85062e-34	1.1421e-33	67.0627
COL4A2	1.48739	21.2859	13.0249	2.29885e-34	1.3922e-33	66.8471
IRF7	1.62654	17.4949	12.9061	7.73658e-34	4.64195e-33	65.6405
DCN	-3.99291	15.9475	-12.8824	9.83968e-34	5.84964e-33	65.4014
LYZ	2.48926	20.3869	12.852	1.34131e-33	7.90156e-33	65.0934
ANXA3	-3.0687	14.7084	-12.8419	1.48516e-33	8.67009e-33	64.9921
IGSF3	-1.30259	17.0745	-12.8328	1.62978e-33	9.42946e-33	64.8997
ARG2	-2.90996	16.7479	-12.6919	6.78024e-33	3.82052e-32	63.4826
PPARGC1A	-2.45488	16.0878	-12.5394	3.14031e-32	1.72451e-31	61.9589
PCSK6	2.72157	16.392	12.5163	3.95533e-32	2.15382e-31	61.7296
KIR2DL4	2.67753	12.2437	12.4427	8.25653e-32	4.42168e-31	60.9982
NPY2R	-4.85383	2.06897	-12.2734	4.43449e-31	2.35537e-30	59.3277
ASS1	-2.01999	19.9648	-12.2191	7.58521e-31	3.93217e-30	58.7943
CDKN1C	-1.63783	17.5499	-12.1952	9.60203e-31	4.93819e-30	58.5601
NFKB2	1.15358	18.3897	12.0759	3.09994e-30	1.5817e-29	57.3957
VENTX	1.8208	13.288	12.0379	4.49675e-30	2.27648e-29	57.0262
COL1A1	2.66116	19.9921	12.0086	5.98646e-30	3.00715e-29	56.7419
KLF5	-1.72	16.0473	-11.8833	2.02838e-29	1.00335e-28	55.5297
ICAM1	1.41486	19.011	11.7182	9.99042e-29	4.90439e-28	53.9463
AFMID	-1.03659	17.4419	-11.711	1.07103e-28	5.21825e-28	53.8772
MPEG1	1.57872	17.9663	11.5824	3.67314e-28	1.76311e-27	52.6534
DCLK1	1.91367	14.8479	11.5601	4.54566e-28	2.16587e-27	52.4418
ALDOC	2.21555	18.7982	11.5359	5.72258e-28	2.70674e-27	52.2132
GOT1	-1.20617	19.7914	-11.4906	8.80902e-28	4.13641e-27	51.7849
NPY5R	-3.18915	12.1105	-11.4822	9.54502e-28	4.44976e-27	51.7053
CYP1A1	-6.57704	6.4017	-11.4122	1.85202e-27	8.51143e-27	51.0473
AGER	1.71053	15.5051	11.2893	5.90543e-27	2.67603e-26	49.8962
NDRG1	1.26271	22.0759	11.188	1.5263e-26	6.77425e-26	48.9538
ECRG4	-2.59971	14.9877	-10.9374	1.55984e-25	6.7385e-25	46.6475
TERT	5.57721	6.3798	10.7603	7.89563e-25	3.34403e-24	45.0389
ISG15	1.52311	19.2947	10.7088	1.26165e-24	5.30876e-24	44.574
FN1	1.66162	20.6417	10.6947	1.43416e-24	5.9957e-24	44.4469
H2BC15	1.06705	12.9822	10.6364	2.43161e-24	1.01005e-23	43.9234
RETN	4.4738	11.508	10.5407	5.7575e-24	2.3613e-23	43.0687
KCNMB1	1.41134	14.7281	10.4294	1.55981e-23	6.31724e-23	42.0806
MAPK11	1.07091	16.9089	10.4025	1.98325e-23	7.98226e-23	41.8426
C4A	2.38475	17.2568	10.2472	7.84621e-23	3.10021e-22	40.4795
TNFAIP2	1.27584	18.43	10.1761	1.46643e-22	5.72436e-22	39.8598
ETS1	1.06565	19.6988	10.0974	2.91988e-22	1.11957e-21	39.1774
TH	-5.0789	4.36811	-10.033	5.11355e-22	1.94916e-21	38.6222
RGN	-1.33619	16.8599	-9.93424	1.20269e-21	4.53106e-21	37.7751
MT1F	-2.26708	17.4093	-9.87751	1.96005e-21	7.21656e-21	37.2914
APOD	-2.03257	15.7765	-9.86455	2.19087e-21	8.0208e-21	37.1811
CYP1B1	-1.88491	17.0717	-9.78485	4.33416e-21	1.57783e-20	36.5056
PPP1R9A	-1.05574	15.3231	-9.78374	4.37533e-21	1.58392e-20	36.4962
F3	-1.96756	15.4651	-9.65657	1.28883e-20	4.61416e-20	35.4267
PCK1	-3.40366	17.4868	-9.62965	1.61784e-20	5.76021e-20	35.2016
CEBPB	1.28344	18.622	9.52488	3.90303e-20	1.37455e-19	34.33
CD44	1.25519	18.1888	9.50435	4.63451e-20	1.62333e-19	34.16
H3C10	2.24297	14.7387	9.40383	1.07046e-19	3.70941e-19	33.3317
CCN2	-1.39902	20.6105	-9.2539	3.68678e-19	1.25739e-18	32.1084
SERPINE1	2.00748	20.1294	9.09683	1.32583e-18	4.45149e-18	30.8428
CA4	-2.4594	15.4445	-9.04023	2.09445e-18	6.99591e-18	30.3908
WNT1	4.36887	8.19962	8.99304	3.06147e-18	1.01735e-17	30.0156
QPRT	-1.53261	18.2453	-8.98278	3.32437e-18	1.09908e-17	29.9342
VCAM1	1.69717	20.4926	8.95028	4.31307e-18	1.41155e-17	29.6769
KL	-1.7508	18.2963	-8.94662	4.44119e-18	1.44618e-17	29.6479
ALOX12	1.09223	14.1981	8.89344	6.78916e-18	2.19969e-17	29.2285
H2BC21	-1.06769	16.9766	-8.70383	3.0359e-17	9.50368e-17	27.7489
CCL11	-5.04612	10.5256	-8.63172	5.33198e-17	1.62212e-16	27.1927
COL1A2	1.54125	20.0143	8.57688	8.16397e-17	2.47208e-16	26.7721
H2BC13	4.41458	10.2118	8.18547	1.60722e-15	4.67032e-15	23.8319
EDN1	1.50073	18.8733	8.1553	2.01317e-15	5.82382e-15	23.6099
BGLAP	2.00437	12.8287	8.09653	3.11634e-15	8.93536e-15	23.1791
H4C11	3.88711	10.3938	7.88488	1.47275e-14	4.09588e-14	21.6488
AMH	2.47416	11.3976	7.79265	2.86864e-14	7.84337e-14	20.9922
PITX3	-4.42976	5.09447	-7.7243	4.68283e-14	1.27499e-13	20.5097
NTRK1	-1.60323	10.8009	-7.64999	7.94741e-14	2.1369e-13	19.9891
CNR1	1.51874	12.0198	7.32927	7.43658e-13	1.9669e-12	17.79
COL3A1	1.28675	20.5382	7.24117	1.35617e-12	3.54355e-12	17.1997
H2BC17	3.93968	9.80034	7.20208	1.76709e-12	4.59868e-12	16.9397
H4C9	1.10657	16.0849	7.18321	2.00714e-12	5.18179e-12	16.8146
PRELP	-1.69895	16.6513	-7.06692	4.3741e-12	1.11153e-11	16.0499
IGFBP5	-1.13929	21.7953	-6.787	2.73347e-11	6.78656e-11	14.2527
H2BC12	1.06403	19.0266	6.77571	2.93956e-11	7.27037e-11	14.1815
H2BC14	4.36576	4.42678	6.56399	1.12686e-10	2.74514e-10	12.8655
RNF165	1.1702	13.2343	6.51753	1.50622e-10	3.64189e-10	12.5816
H3C12	3.94314	6.72829	6.49056	1.78113e-10	4.25894e-10	12.4176
MMP7	-1.9621	18.5805	-6.35975	3.98385e-10	9.28611e-10	11.6305
GHRHR	-2.54431	7.81928	-6.27409	6.69949e-10	1.52862e-09	11.1227
EPO	3.66192	12.9014	6.17798	1.19196e-09	2.65425e-09	10.5601
MIF	1.01352	19.7904	6.17429	1.21845e-09	2.70397e-09	10.5386
PDX1	-2.73712	2.15026	-6.113	1.75233e-09	3.87546e-09	10.1841
H3-4	3.82933	5.4332	5.92695	5.18281e-09	1.1084e-08	9.12694
IL10	1.34513	12.6918	5.91607	5.51735e-09	1.17607e-08	9.06601
KRT25	3.5794	6.21991	5.57376	3.7565e-08	7.58322e-08	7.2005
H2BC11	1.04774	13.2181	5.5286	4.80363e-08	9.637e-08	6.96182
GJB2	1.3109	17.1337	5.50967	5.32212e-08	1.06115e-07	6.86235
KRT33B	3.24958	5.80068	5.45402	7.18248e-08	1.41038e-07	6.57155
ALDH1A3	-1.03346	15.2368	-5.38714	1.02617e-07	1.99089e-07	6.22569
EGR1	-1.07757	21.0714	-5.26751	1.92458e-07	3.66802e-07	5.61668
TDO2	1.24241	12.2965	5.19403	2.81518e-07	5.31847e-07	5.24879
H2BC9	2.18967	11.9161	5.06419	5.45137e-07	1.00928e-06	4.61033
JCHAIN	1.43654	19.0047	5.05027	5.84669e-07	1.07939e-06	4.54275
H2AC14	3.3497	4.32872	5.04962	5.86578e-07	1.07984e-06	4.53961
H3C7	2.94883	4.76193	4.35338	1.57375e-05	2.66263e-05	1.38085
GJB6	-2.30506	7.64098	-4.23391	2.65348e-05	4.43159e-05	0.882826
H1-4	-1.37346	11.9871	-4.20404	3.01781e-05	5.01874e-05	0.760361
IFNB1	2.36172	3.55528	4.10362	4.62465e-05	7.62538e-05	0.35462
PAX5	1.19548	9.47455	4.07858	5.13698e-05	8.44864e-05	0.254896
CCNA1	-1.54456	10.3124	-4.07336	5.25022e-05	8.59127e-05	0.234206
H3C1	-2.3674	8.88819	-4.00741	6.90378e-05	0.000112121	-0.0253674
H3C11	2.17293	2.47475	3.8427	0.000134537	0.000215793	-0.656098
H1-5	2.48641	5.14103	3.83548	0.000138455	0.000221528	-0.683173
H2BC6	1.36641	12.6582	3.77683	0.00017451	0.00027581	-0.901269
H2BC7	2.31742	10.1112	3.68691	0.000247376	0.000385336	-1.2294
DDC	-1.1446	17.8755	-3.28529	0.00107758	0.00160522	-2.60243
H4C13	1.50225	1.32376	3.26481	0.00115713	0.00171583	-2.66836
FOXG1	1.62986	6.05187	3.2411	0.00125603	0.0018456	-2.74422
PENK	-1.6849	5.01153	-3.2329	0.00129199	0.00189414	-2.77031
H2BC10	2.21757	4.81228	3.1881	0.00150597	0.00218315	-2.9118
H2BC1	2.07493	4.86157	3.00153	0.00279689	0.00395717	-3.48044
H2AC4	1.94035	4.5012	2.89395	0.00394127	0.00554001	-3.79321
H4C5	1.1261	12.8397	2.86307	0.00434075	0.00607517	-3.88092
H4C6	1.75487	2.97805	2.78651	0.0054948	0.00762447	-4.09445
H3C8	1.08839	10.0946	2.61502	0.00914447	0.0125013	-4.5523
NR5A1	1.29795	4.43247	2.44448	0.0147903	0.0198184	-4.97939
H4C1	1.65029	4.21176	2.41026	0.0162383	0.0215624	-5.06169
COMP	-1.00936	12.7421	-2.2843	0.022699	0.0294768	-5.3548
H4C12	1.35058	10.0858	2.22474	0.0264664	0.0341638	-5.48802
