# Supplementary material for: An Aging and Senescence-Related Gene Signature for Prognosis Prediction in Clear Cell Renal Cell Carcinoma
Source: Front Genet. 2022 May 13;13:871088. doi: 10.3389/fgene.2022.871088 (PMC9136295; doi:10.3389/fgene.2022.871088)
Supplement: Supplementary file 1 [file DataSheet1.ZIP › Supplementary tables/TableS4.univariate_Cox_batch_result.xls]

## Sheet: Cox_batch_result
Tag	p.value	HR	Low 95%CI	High 95%CI	KMplot_pvalue	KMplot_file
KL	2.03431e-11	0.776169	0.720746	0.835855	6.4351e-09	KMplot_KL.pdf
AURKB	2.72761e-11	1.44638	1.29753	1.61231	2.32646e-06	KMplot_AURKB.pdf
FOXM1	1.46822e-10	1.50063	1.32545	1.69897	0.000476281	KMplot_FOXM1.pdf
PPARGC1A	7.1673e-10	0.792819	0.736386	0.853576	5.53315e-05	KMplot_PPARGC1A.pdf
CHEK2	2.4217e-09	1.80217	1.48515	2.18686	9.5708e-06	KMplot_CHEK2.pdf
PCK1	2.27142e-08	0.878534	0.839535	0.919344	0.000143139	KMplot_PCK1.pdf
HAMP	6.69025e-08	1.22715	1.13927	1.3218	7.23985e-06	KMplot_HAMP.pdf
TIMP1	7.17223e-08	1.38099	1.22796	1.5531	1.95839e-08	KMplot_TIMP1.pdf
GNRH1	3.30083e-07	1.32268	1.18803	1.47259	4.58413e-06	KMplot_GNRH1.pdf
AGER	4.97451e-07	1.35381	1.20301	1.52352	5.53054e-05	KMplot_AGER.pdf
ADA	5.72842e-07	1.34454	1.19722	1.50999	1.31099e-05	KMplot_ADA.pdf
CAT	5.96021e-07	0.658198	0.558531	0.775651	0.000415655	KMplot_CAT.pdf
NFKB2	2.24901e-06	1.61666	1.32485	1.97274	0.000195424	KMplot_NFKB2.pdf
NAPEPLD	2.73294e-06	0.528529	0.40489	0.689924	4.15724e-05	KMplot_NAPEPLD.pdf
CA4	4.21568e-06	0.856986	0.80245	0.915228	0.00074732	KMplot_CA4.pdf
RAD54L	4.95285e-06	1.28252	1.15262	1.42706	3.1605e-05	KMplot_RAD54L.pdf
RGN	7.11523e-06	0.756862	0.670205	0.854723	0.049927	KMplot_RGN.pdf
HCST	7.77215e-06	1.30559	1.16157	1.46747	1.95453e-06	KMplot_HCST.pdf
AMH	7.95546e-06	1.18945	1.10226	1.28355	0.000506195	KMplot_AMH.pdf
PML	1.2853e-05	2.0366	1.47954	2.80342	0.000116181	KMplot_PML.pdf
DDC	1.39204e-05	0.914228	0.877986	0.951967	0.000105138	KMplot_DDC.pdf
BGLAP	3.25978e-05	1.22306	1.11223	1.34494	0.000185133	KMplot_BGLAP.pdf
COL1A1	6.36176e-05	1.1806	1.08834	1.28069	0.000654188	KMplot_COL1A1.pdf
NUDT1	8.41058e-05	1.44191	1.20149	1.73043	2.6023e-05	KMplot_NUDT1.pdf
GHITM	0.000144421	0.578174	0.435861	0.766953	0.0166634	KMplot_GHITM.pdf
BCL2A1	0.000594333	1.19838	1.08078	1.32877	0.00103447	KMplot_BCL2A1.pdf
CCL11	0.000809626	1.06147	1.02506	1.09918	0.00111217	KMplot_CCL11.pdf
GBP2	0.00106536	1.30101	1.11132	1.52308	0.000653383	KMplot_GBP2.pdf
ERO1A	0.00107827	1.3835	1.13883	1.68073	0.0436343	KMplot_ERO1A.pdf
COMP	0.00109954	1.08311	1.03241	1.1363	0.0301999	KMplot_COMP.pdf
DLD	0.00149692	0.671687	0.525393	0.858716	0.0116044	KMplot_DLD.pdf
CD68	0.00193162	1.19273	1.06698	1.3333	0.0413299	KMplot_CD68.pdf
LOXL2	0.0019966	1.18878	1.06531	1.32656	0.00760541	KMplot_LOXL2.pdf
SPI1	0.00220691	1.24528	1.08209	1.43307	0.001044	KMplot_SPI1.pdf
SERPINE1	0.00221087	1.13966	1.04813	1.23919	0.0214681	KMplot_SERPINE1.pdf
PTH1R	0.00222093	0.882024	0.813858	0.9559	0.00180236	KMplot_PTH1R.pdf
CDKN2A	0.00289925	1.16331	1.05308	1.28508	0.00717622	KMplot_CDKN2A.pdf
FOXG1	0.00354517	1.06185	1.01987	1.10556	0.0029454	KMplot_FOXG1.pdf
TERT	0.00674071	1.05045	1.01371	1.08852	0.17419	KMplot_TERT.pdf
FCGR2B	0.00808934	1.15779	1.03882	1.2904	0.0119381	KMplot_FCGR2B.pdf
GJB2	0.0093805	1.12447	1.02922	1.22853	0.411909	KMplot_GJB2.pdf
PITX3	0.0105128	1.04232	1.00974	1.07594	0.0114039	KMplot_PITX3.pdf
NTRK1	0.0107959	1.13336	1.02936	1.24787	0.00666502	KMplot_NTRK1.pdf
UQCRFS1	0.0115162	0.73901	0.584467	0.934418	0.0697007	KMplot_UQCRFS1.pdf
NDRG1	0.0116934	0.831251	0.720003	0.959688	0.201984	KMplot_NDRG1.pdf
C1QA	0.0174701	1.14863	1.02459	1.28768	0.00501496	KMplot_C1QA.pdf
ICAM1	0.0196632	1.20114	1.02972	1.40111	0.146378	KMplot_ICAM1.pdf
TNFRSF1B	0.0207472	1.24664	1.03418	1.50273	0.0980144	KMplot_TNFRSF1B.pdf
C3	0.0224853	1.09424	1.01279	1.18224	0.0476135	KMplot_C3.pdf
C1QB	0.0242401	1.13318	1.01641	1.26336	0.038944	KMplot_C1QB.pdf
COL3A1	0.0250659	1.12581	1.01494	1.2488	0.166607	KMplot_COL3A1.pdf
MMP7	0.0287929	1.06915	1.00695	1.13521	0.0265896	KMplot_MMP7.pdf
IL10	0.0292289	1.11199	1.01079	1.22333	0.00870699	KMplot_IL10.pdf
NPY5R	0.0301294	0.942625	0.893602	0.994337	0.42096	KMplot_NPY5R.pdf
EPO	0.0348668	1.03494	1.00244	1.06849	0.948317	KMplot_EPO.pdf
SLC6A3	0.0403401	0.963294	0.929464	0.998355	0.030354	KMplot_SLC6A3.pdf
JCHAIN	0.0420796	1.07096	1.00246	1.14415	0.102388	KMplot_JCHAIN.pdf
ANXA3	0.0469214	0.933596	0.872418	0.999065	0.108779	KMplot_ANXA3.pdf
C1QC	0.0489014	1.12008	1.00055	1.25389	0.0251656	KMplot_C1QC.pdf
RASA3	0.0503031	1.21729	0.99974	1.48218	0.517788	KMplot_RASA3.pdf
FCGR2A	0.0550153	1.15329	0.996942	1.33415	0.0709253	KMplot_FCGR2A.pdf
LAPTM5	0.0589775	1.13496	0.995211	1.29433	0.0125058	KMplot_LAPTM5.pdf
IGFBP2	0.0713064	1.08476	0.992967	1.18504	0.567286	KMplot_IGFBP2.pdf
KIR2DL4	0.0721132	1.09491	0.991888	1.20862	0.00195581	KMplot_KIR2DL4.pdf
RETN	0.0814658	1.04474	0.994545	1.09747	0.256422	KMplot_RETN.pdf
PDX1	0.0938745	1.03457	0.994241	1.07654	NA	NA
TBX3	0.0982732	0.9069	0.807693	1.01829	0.195285	KMplot_TBX3.pdf
PLK2	0.101987	1.13395	0.975352	1.31833	0.666319	KMplot_PLK2.pdf
DCN	0.111529	1.04596	0.989646	1.10548	0.0092983	KMplot_DCN.pdf
MIF	0.114841	1.1208	0.972668	1.29149	0.0214796	KMplot_MIF.pdf
CALCA	0.116737	0.977726	0.950591	1.00564	0.854333	KMplot_CALCA.pdf
HLA-G	0.123321	0.944514	0.878366	1.01564	0.461539	KMplot_HLA_G.pdf
CDKN2B	0.130155	0.895896	0.777019	1.03296	0.00750831	KMplot_CDKN2B.pdf
IGFBP5	0.131592	0.916724	0.818756	1.02641	0.993522	KMplot_IGFBP5.pdf
P2RY1	0.134407	0.915249	0.815047	1.02777	0.479304	KMplot_P2RY1.pdf
MPEG1	0.139463	0.913784	0.810795	1.02985	0.0990509	KMplot_MPEG1.pdf
KCNMB1	0.162164	1.09377	0.964599	1.24023	0.0292397	KMplot_KCNMB1.pdf
PRMT6	0.165953	0.832384	0.642092	1.07907	0.340887	KMplot_PRMT6.pdf
TFCP2L1	0.189039	0.963392	0.911241	1.01853	0.604109	KMplot_TFCP2L1.pdf
B2M	0.207481	0.880344	0.722094	1.07328	0.213496	KMplot_B2M.pdf
NEK6	0.220176	0.93699	0.844404	1.03973	0.0112094	KMplot_NEK6.pdf
VASH1	0.227389	0.914362	0.790654	1.05743	0.0956818	KMplot_VASH1.pdf
INPP5D	0.232507	1.11478	0.932656	1.33248	0.246384	KMplot_INPP5D.pdf
MTOR	0.23449	0.83465	0.619581	1.12438	0.123094	KMplot_MTOR.pdf
ITGB2	0.236648	1.07847	0.951634	1.22222	0.220634	KMplot_ITGB2.pdf
WNT1	0.26282	1.02245	0.98348	1.06296	0.0185553	KMplot_WNT1.pdf
PPP1R9A	0.267256	0.910184	0.770767	1.07482	0.239725	KMplot_PPP1R9A.pdf
AMFR	0.298936	0.88534	0.703577	1.11406	0.720443	KMplot_AMFR.pdf
ARG2	0.312239	1.03819	0.965397	1.11648	0.371881	KMplot_ARG2.pdf
BRCA2	0.316754	1.0876	0.922724	1.28194	0.961443	KMplot_BRCA2.pdf
APOD	0.330804	1.04444	0.95681	1.14009	0.56289	KMplot_APOD.pdf
TH	0.409355	1.0147	0.980121	1.05051	0.787347	KMplot_TH.pdf
KRT33B	0.440445	1.01215	0.981571	1.04367	0.37551	KMplot_KRT33B.pdf
PENK	0.497538	0.987772	0.953277	1.02352	0.990342	KMplot_PENK.pdf
NPY2R	0.501323	0.983874	0.93834	1.03162	NA	NA
ASS1	0.513849	0.965824	0.870082	1.0721	0.585222	KMplot_ASS1.pdf
TACR3	0.576657	0.990342	0.957166	1.02467	NA	NA
RNF165	0.588166	1.02882	0.928286	1.14023	0.167196	KMplot_RNF165.pdf
PLA2R1	0.648095	0.973664	0.86823	1.0919	0.376919	KMplot_PLA2R1.pdf
CNR1	0.649439	1.01979	0.937158	1.10971	0.624708	KMplot_CNR1.pdf
NR5A1	0.672003	1.00769	0.972596	1.04404	0.429233	KMplot_NR5A1.pdf
VCAM1	0.676924	0.981536	0.899154	1.07147	0.47134	KMplot_VCAM1.pdf
CALB1	0.680651	0.989873	0.943035	1.03904	0.0604997	KMplot_CALB1.pdf
PAX5	0.686369	1.0133	0.950347	1.08043	0.306996	KMplot_PAX5.pdf
ADM	0.724198	1.02114	0.909126	1.14695	0.35633	KMplot_ADM.pdf
C4A	0.759647	0.988667	0.919051	1.06356	0.377264	KMplot_C4A.pdf
GHRHR	0.813723	1.00543	0.961173	1.05172	0.869637	KMplot_GHRHR.pdf
CYP1A1	0.87666	1.00239	0.972668	1.03301	0.693441	KMplot_CYP1A1.pdf
DAG1	0.877608	0.97994	0.757175	1.26824	0.517395	KMplot_DAG1.pdf
PRELP	0.890779	0.994831	0.9239	1.07121	0.788093	KMplot_PRELP.pdf
