# Supplementary material for: An Aging and Senescence-Related Gene Signature for Prognosis Prediction in Clear Cell Renal Cell Carcinoma
Source: Front Genet. 2022 May 13;13:871088. doi: 10.3389/fgene.2022.871088 (PMC9136295; doi:10.3389/fgene.2022.871088)
Supplement: Supplementary file 1 [file DataSheet1.ZIP › Supplementary tables/TableS5.multiCox.csv]

	id	coef	HR	HR.95L	HR.95H	pvalue
FOXG1	FOXG1	0.0630473401128415	1.06507725891548	1.00290376039459	1.13110510924058	0.0399323284867633
FOXM1	FOXM1	0.237418111697366	1.26797116053317	1.06557261675729	1.508813982886	0.00745589991227569
GNRH1	GNRH1	0.257326774652602	1.29346773017573	1.09831710317763	1.52329301270598	0.00204362766292404
HAMP	HAMP	0.105764480749486	1.11156005188505	0.980236405845881	1.26047731096101	0.0991925821009865
IGFBP2	IGFBP2	0.189354174960095	1.20846888611626	1.0411404781319	1.40268972284261	0.0127684950435646
IL10	IL10	0.219917216539484	1.24597358031318	1.04397583874356	1.48705564365057	0.0148163622681714
MPEG1	MPEG1	-0.272946589095274	0.761133439368915	0.567036601177225	1.02166969702276	0.0691816281647026
VASH1	VASH1	-0.334970641267882	0.715359088080101	0.534007243583284	0.958299032546705	0.0247356564420057
