# Supplementary material for: An Aging and Senescence-Related Gene Signature for Prognosis Prediction in Clear Cell Renal Cell Carcinoma
Source: Front Genet. 2022 May 13;13:871088. doi: 10.3389/fgene.2022.871088 (PMC9136295; doi:10.3389/fgene.2022.871088)
Supplement: Supplementary file 1 [file DataSheet1.ZIP › Supplementary tables/TableS6.univariate and multivariate_cox_result.xls]

## Sheet: univariate_cox_result
univariate_cox_result
	p.value	HR (95% CI for HR)
age	2.2e-05	1 (1-1)
gender	0.8	1 (0.76-1.4)
grade	3e-15	2.3 (1.9-2.8)
stage	1.1e-20	1.9 (1.6-2.1)
riskscore	4.9e-22	2 (1.8-2.4)
univariate_cox_result
	p.value	HR (95% CI for HR)
age	2e-05	1 (1-1)
grade	0.061	1.2 (0.99-1.6)
stage	1.8e-10	1.6 (1.4-1.9)
riskscore	2.6e-10	1.7 (1.5-2)
