# Supplementary material for: An Aging and Senescence-Related Gene Signature for Prognosis Prediction in Clear Cell Renal Cell Carcinoma
Source: Front Genet. 2022 May 13;13:871088. doi: 10.3389/fgene.2022.871088 (PMC9136295; doi:10.3389/fgene.2022.871088)
Supplement: Supplementary file 1 [file DataSheet1.ZIP › Supplementary tables/TableS7.GSEA.xls]

## Sheet: KEGG
KEGG	Term	ES	NES	pvalue	FDR	FWER
TRUE	VALINE_LEUCINE_AND_ISOLEUCINE_DEGRADATION	0.6349	1.7814	0.0145	0.3107	0.298
TRUE	ALPHA_LINOLENIC_ACID_METABOLISM	-0.6846	-1.4176	0.0305	1	0.977
TRUE	LINOLEIC_ACID_METABOLISM	-0.6602	-1.3878	0.0385	1	0.981
TRUE	GNRH_SIGNALING_PATHWAY	-0.451	-1.3963	0.0498	1	0.979
TRUE	TAURINE_AND_HYPOTAURINE_METABOLISM	-0.6941	-1.403	0.0499	1	0.979
FALSE	P53_SIGNALING_PATHWAY	-0.4566	-1.5415	0.0517	1	0.855
FALSE	ENDOMETRIAL_CANCER	0.3504	1.5057	0.0549	0.5066	0.898
FALSE	VEGF_SIGNALING_PATHWAY	-0.4447	-1.4136	0.0552	1	0.977
FALSE	PROPANOATE_METABOLISM	0.5854	1.5914	0.0572	0.4604	0.734
FALSE	LYSINE_DEGRADATION	0.4044	1.623	0.0634	0.5486	0.659
FALSE	INOSITOL_PHOSPHATE_METABOLISM	0.3753	1.4427	0.0645	0.528	0.955
FALSE	HOMOLOGOUS_RECOMBINATION	-0.5467	-1.5293	0.0695	1	0.878
FALSE	GLYCOSAMINOGLYCAN_BIOSYNTHESIS_KERATAN_SULFATE	-0.6108	-1.4574	0.0696	1	0.955
FALSE	CARDIAC_MUSCLE_CONTRACTION	-0.4945	-1.3458	0.0724	1	0.991
FALSE	ARACHIDONIC_ACID_METABOLISM	-0.5249	-1.2929	0.0855	1	0.998
FALSE	CITRATE_CYCLE_TCA_CYCLE	0.6161	1.5567	0.0937	0.4432	0.816
FALSE	ETHER_LIPID_METABOLISM	-0.5244	-1.3052	0.0964	1	0.997
FALSE	LIMONENE_AND_PINENE_DEGRADATION	0.6207	1.4855	0.0975	0.4783	0.917
FALSE	BASE_EXCISION_REPAIR	-0.4359	-1.5324	0.0992	1	0.87
FALSE	OOCYTE_MEIOSIS	-0.3942	-1.3758	0.1	1	0.987
FALSE	GLYCEROPHOSPHOLIPID_METABOLISM	-0.3897	-1.2854	0.1061	0.9621	0.998
FALSE	MAPK_SIGNALING_PATHWAY	-0.3713	-1.2904	0.1109	1	0.998
FALSE	SYSTEMIC_LUPUS_ERYTHEMATOSUS	-0.536	-1.2996	0.1113	1	0.998
FALSE	ONE_CARBON_POOL_BY_FOLATE	0.5269	1.4158	0.1135	0.5447	0.974
FALSE	PANCREATIC_CANCER	0.3061	1.3766	0.1149	0.6099	0.989
FALSE	PRION_DISEASES	-0.5157	-1.3231	0.1223	1	0.995
FALSE	NON_SMALL_CELL_LUNG_CANCER	0.3212	1.3558	0.1247	0.614	0.992
FALSE	TASTE_TRANSDUCTION	-0.5873	-1.2882	0.1321	0.9958	0.998
FALSE	MELANOGENESIS	-0.4322	-1.2471	0.1336	0.9169	1
FALSE	FC_EPSILON_RI_SIGNALING_PATHWAY	-0.4288	-1.273	0.1392	0.9273	0.999
FALSE	SULFUR_METABOLISM	-0.6175	-1.2945	0.1493	1	0.998
FALSE	INTESTINAL_IMMUNE_NETWORK_FOR_IGA_PRODUCTION	-0.5571	-1.2718	0.1622	0.894	0.999
FALSE	VASOPRESSIN_REGULATED_WATER_REABSORPTION	0.3742	1.282	0.165	0.7267	0.996
FALSE	HYPERTROPHIC_CARDIOMYOPATHY_HCM	-0.455	-1.2313	0.173	0.9153	1
FALSE	CELL_CYCLE	-0.3721	-1.3983	0.1776	1	0.979
FALSE	RENAL_CELL_CARCINOMA	0.2921	1.2636	0.1919	0.7273	0.998
FALSE	GLYCOSAMINOGLYCAN_DEGRADATION	-0.4886	-1.278	0.1921	0.9495	0.999
FALSE	PEROXISOME	0.4083	1.3354	0.1927	0.6183	0.993
FALSE	TYPE_I_DIABETES_MELLITUS	-0.5512	-1.2695	0.1948	0.8675	0.999
FALSE	CYSTEINE_AND_METHIONINE_METABOLISM	-0.4294	-1.2201	0.1952	0.9265	1
FALSE	NOD_LIKE_RECEPTOR_SIGNALING_PATHWAY	-0.4671	-1.3034	0.2137	1	0.998
FALSE	JAK_STAT_SIGNALING_PATHWAY	-0.4146	-1.1675	0.2151	1	1
FALSE	CYTOKINE_CYTOKINE_RECEPTOR_INTERACTION	-0.4537	-1.1764	0.234	1	1
FALSE	PROTEASOME	-0.4247	-1.2424	0.2391	0.902	1
FALSE	MTOR_SIGNALING_PATHWAY	0.2939	1.1972	0.2411	0.8299	1
FALSE	RENIN_ANGIOTENSIN_SYSTEM	0.6015	1.2035	0.2423	0.8662	1
FALSE	TIGHT_JUNCTION	-0.349	-1.1486	0.2435	1	1
FALSE	STEROID_BIOSYNTHESIS	-0.4692	-1.18	0.2464	1	1
FALSE	LONG_TERM_DEPRESSION	-0.4018	-1.1285	0.247	0.9284	1
FALSE	LONG_TERM_POTENTIATION	-0.3992	-1.139	0.2592	0.9892	1
FALSE	OLFACTORY_TRANSDUCTION	-0.5433	-1.1267	0.2636	0.8914	1
FALSE	AUTOIMMUNE_THYROID_DISEASE	-0.4892	-1.1315	0.2738	0.9658	1
FALSE	ALZHEIMERS_DISEASE	-0.2949	-1.1595	0.276	1	1
FALSE	CYTOSOLIC_DNA_SENSING_PATHWAY	-0.439	-1.1438	0.2843	1	1
FALSE	PROSTATE_CANCER	0.2628	1.1221	0.286	0.8571	1
FALSE	PANTOTHENATE_AND_COA_BIOSYNTHESIS	0.4941	1.189	0.2907	0.8031	1
FALSE	SPLICEOSOME	-0.2393	-1.1134	0.2932	0.8894	1
FALSE	ARRHYTHMOGENIC_RIGHT_VENTRICULAR_CARDIOMYOPATHY_ARVC	-0.3978	-1.101	0.299	0.8894	1
FALSE	FATTY_ACID_METABOLISM	0.4344	1.1449	0.3	0.8858	1
FALSE	CALCIUM_SIGNALING_PATHWAY	-0.3973	-1.1072	0.3024	0.8887	1
FALSE	SMALL_CELL_LUNG_CANCER	0.2758	1.1069	0.3101	0.8582	1
FALSE	SELENOAMINO_ACID_METABOLISM	-0.373	-1.1301	0.3113	0.9463	1
FALSE	WNT_SIGNALING_PATHWAY	-0.3369	-1.0898	0.3182	0.8497	1
FALSE	PRIMARY_IMMUNODEFICIENCY	-0.5547	-1.1712	0.3192	1	1
FALSE	MATURITY_ONSET_DIABETES_OF_THE_YOUNG	-0.4949	-1.0917	0.3194	0.8615	1
FALSE	PYRIMIDINE_METABOLISM	-0.2481	-1.127	0.3226	0.9112	1
FALSE	DNA_REPLICATION	-0.3559	-1.1356	0.3233	0.9761	1
FALSE	TERPENOID_BACKBONE_BIOSYNTHESIS	0.4605	1.1245	0.3234	0.8972	1
FALSE	PROXIMAL_TUBULE_BICARBONATE_RECLAMATION	0.4585	1.0858	0.3327	0.8771	1
FALSE	COMPLEMENT_AND_COAGULATION_CASCADES	-0.4539	-1.0989	0.3333	0.8774	1
FALSE	FC_GAMMA_R_MEDIATED_PHAGOCYTOSIS	-0.2878	-1.084	0.3403	0.849	1
FALSE	BASAL_CELL_CARCINOMA	-0.4284	-1.0927	0.3423	0.8765	1
FALSE	N_GLYCAN_BIOSYNTHESIS	0.2578	1.0504	0.366	0.8589	1
FALSE	ALLOGRAFT_REJECTION	-0.5212	-1.1229	0.3679	0.8821	1
FALSE	PURINE_METABOLISM	-0.2435	-1.045	0.3707	0.9067	1
FALSE	DILATED_CARDIOMYOPATHY	-0.3878	-1.0482	0.3724	0.9146	1
FALSE	CHRONIC_MYELOID_LEUKEMIA	0.228	1.0605	0.3752	0.8677	1
FALSE	NUCLEOTIDE_EXCISION_REPAIR	-0.2519	-1.0394	0.3808	0.9072	1
FALSE	NICOTINATE_AND_NICOTINAMIDE_METABOLISM	0.371	1.0652	0.3839	0.8936	1
FALSE	RNA_POLYMERASE	-0.3217	-1.0604	0.3895	0.8981	1
FALSE	SPHINGOLIPID_METABOLISM	0.3328	1.0411	0.3969	0.8158	1
FALSE	ARGININE_AND_PROLINE_METABOLISM	0.3521	1.0377	0.4083	0.7934	1
FALSE	COLORECTAL_CANCER	0.2388	1.0413	0.413	0.848	1
FALSE	REGULATION_OF_ACTIN_CYTOSKELETON	-0.2859	-1.023	0.4172	0.9222	1
FALSE	SNARE_INTERACTIONS_IN_VESICULAR_TRANSPORT	-0.2466	-1.0125	0.4414	0.9193	1
FALSE	NEUROACTIVE_LIGAND_RECEPTOR_INTERACTION	-0.397	-0.9928	0.4451	0.8832	1
FALSE	HUNTINGTONS_DISEASE	-0.2591	-1.0032	0.4473	0.9135	1
FALSE	GRAFT_VERSUS_HOST_DISEASE	-0.4877	-1.0374	0.4476	0.8969	1
FALSE	PPAR_SIGNALING_PATHWAY	0.3691	0.9935	0.4509	0.8718	1
FALSE	TYPE_II_DIABETES_MELLITUS	-0.3396	-0.9954	0.4516	0.9188	1
FALSE	OXIDATIVE_PHOSPHORYLATION	-0.3574	-1.0105	0.4618	0.9094	1
FALSE	PATHWAYS_IN_CANCER	-0.2628	-0.9944	0.4673	0.9068	1
FALSE	GALACTOSE_METABOLISM	-0.3568	-0.9841	0.4792	0.8796	1
FALSE	PARKINSONS_DISEASE	-0.2957	-0.9745	0.4795	0.8659	1
FALSE	VASCULAR_SMOOTH_MUSCLE_CONTRACTION	-0.3293	-0.9918	0.4821	0.8726	1
FALSE	ENDOCYTOSIS	0.1981	0.9749	0.4832	0.8879	1
FALSE	ADHERENS_JUNCTION	-0.2275	-0.9599	0.4854	0.8424	1
FALSE	HEDGEHOG_SIGNALING_PATHWAY	-0.3972	-0.9932	0.4857	0.8957	1
FALSE	MELANOMA	-0.3303	-0.9676	0.4879	0.8586	1
FALSE	HEMATOPOIETIC_CELL_LINEAGE	-0.3994	-0.9794	0.4885	0.8784	1
FALSE	BASAL_TRANSCRIPTION_FACTORS	-0.3167	-0.9733	0.4892	0.8565	1
FALSE	PROGESTERONE_MEDIATED_OOCYTE_MATURATION	-0.261	-0.977	0.499	0.8717	1
FALSE	ABC_TRANSPORTERS	-0.3556	-0.9659	0.501	0.8512	1
FALSE	GLYCOSYLPHOSPHATIDYLINOSITOL_GPI_ANCHOR_BIOSYNTHESIS	0.2402	0.9185	0.502	0.9064	1
FALSE	BUTANOATE_METABOLISM	0.3593	0.9531	0.5061	0.9108	1
FALSE	T_CELL_RECEPTOR_SIGNALING_PATHWAY	-0.3192	-0.9495	0.5096	0.823	1
FALSE	CHEMOKINE_SIGNALING_PATHWAY	-0.3341	-0.9621	0.5115	0.8486	1
FALSE	PHOSPHATIDYLINOSITOL_SIGNALING_SYSTEM	-0.2506	-0.9452	0.5143	0.8122	1
FALSE	AMINO_SUGAR_AND_NUCLEOTIDE_SUGAR_METABOLISM	-0.2958	-0.958	0.5161	0.8357	1
FALSE	RIBOSOME	-0.4383	-1.0228	0.5177	0.9072	1
FALSE	GLYCOSPHINGOLIPID_BIOSYNTHESIS_GANGLIO_SERIES	-0.396	-0.9566	0.5218	0.8281	1
FALSE	GLIOMA	-0.2691	-0.9513	0.5245	0.8295	1
FALSE	PYRUVATE_METABOLISM	0.3293	0.933	0.5407	0.9308	1
FALSE	TGF_BETA_SIGNALING_PATHWAY	-0.32	-0.9495	0.5474	0.8129	1
FALSE	ALDOSTERONE_REGULATED_SODIUM_REABSORPTION	-0.3495	-0.9329	0.5506	0.8187	1
FALSE	AXON_GUIDANCE	-0.2861	-0.938	0.5537	0.8174	1
FALSE	ERBB_SIGNALING_PATHWAY	-0.2459	-0.9296	0.5547	0.8061	1
FALSE	NOTCH_SIGNALING_PATHWAY	-0.2803	-0.9311	0.5569	0.8126	1
FALSE	ASTHMA	-0.423	-0.9214	0.5576	0.8048	1
FALSE	BETA_ALANINE_METABOLISM	0.3637	0.9309	0.5597	0.9067	1
FALSE	GLYCOSAMINOGLYCAN_BIOSYNTHESIS_HEPARAN_SULFATE	-0.3731	-0.9218	0.5626	0.813	1
FALSE	GLYCINE_SERINE_AND_THREONINE_METABOLISM	0.3685	0.8921	0.568	0.8881	1
FALSE	HISTIDINE_METABOLISM	0.3782	0.9036	0.5684	0.8875	1
FALSE	ALANINE_ASPARTATE_AND_GLUTAMATE_METABOLISM	-0.3315	-0.8946	0.5789	0.8424	1
FALSE	LEUKOCYTE_TRANSENDOTHELIAL_MIGRATION	-0.2642	-0.9127	0.5868	0.8139	1
FALSE	PENTOSE_AND_GLUCURONATE_INTERCONVERSIONS	0.4551	0.9071	0.6008	0.9055	1
FALSE	VIRAL_MYOCARDITIS	-0.3158	-0.8789	0.6166	0.8648	1
FALSE	CIRCADIAN_RHYTHM_MAMMAL	0.3162	0.865	0.6186	0.8769	1
FALSE	ACUTE_MYELOID_LEUKEMIA	0.2033	0.8453	0.6204	0.8956	1
FALSE	VALINE_LEUCINE_AND_ISOLEUCINE_BIOSYNTHESIS	0.3723	0.8684	0.6225	0.917	1
FALSE	EPITHELIAL_CELL_SIGNALING_IN_HELICOBACTER_PYLORI_INFECTION	-0.2395	-0.8346	0.6367	0.9009	1
FALSE	GLYCOSAMINOGLYCAN_BIOSYNTHESIS_CHONDROITIN_SULFATE	-0.2925	-0.8335	0.6478	0.8938	1
FALSE	NATURAL_KILLER_CELL_MEDIATED_CYTOTOXICITY	-0.3027	-0.8671	0.648	0.8811	1
FALSE	UBIQUITIN_MEDIATED_PROTEOLYSIS	0.1347	0.8223	0.6515	0.8978	1
FALSE	TRYPTOPHAN_METABOLISM	-0.3144	-0.8535	0.6653	0.8907	1
FALSE	AMYOTROPHIC_LATERAL_SCLEROSIS_ALS	-0.2948	-0.8563	0.666	0.8941	1
FALSE	FOLATE_BIOSYNTHESIS	-0.4118	-0.8385	0.6713	0.9026	1
FALSE	MISMATCH_REPAIR	-0.263	-0.8004	0.6755	0.8888	1
FALSE	GLYCOSPHINGOLIPID_BIOSYNTHESIS_LACTO_AND_NEOLACTO_SERIES	0.3453	0.8653	0.6781	0.8993	1
FALSE	OTHER_GLYCAN_DEGRADATION	-0.3323	-0.8131	0.6847	0.8895	1
FALSE	DORSO_VENTRAL_AXIS_FORMATION	-0.31	-0.8267	0.6878	0.8896	1
FALSE	ANTIGEN_PROCESSING_AND_PRESENTATION	-0.3176	-0.8257	0.7044	0.8826	1
FALSE	TYROSINE_METABOLISM	-0.3313	-0.833	0.7092	0.8858	1
FALSE	ASCORBATE_AND_ALDARATE_METABOLISM	0.443	0.8433	0.7101	0.878	1
FALSE	RIG_I_LIKE_RECEPTOR_SIGNALING_PATHWAY	-0.292	-0.8253	0.7189	0.8747	1
FALSE	STEROID_HORMONE_BIOSYNTHESIS	-0.3742	-0.8431	0.7297	0.9031	1
FALSE	NEUROTROPHIN_SIGNALING_PATHWAY	0.1776	0.7968	0.7303	0.9263	1
FALSE	TOLL_LIKE_RECEPTOR_SIGNALING_PATHWAY	-0.2626	-0.8042	0.7315	0.8984	1
FALSE	THYROID_CANCER	-0.2313	-0.7681	0.7427	0.9156	1
FALSE	GLYOXYLATE_AND_DICARBOXYLATE_METABOLISM	0.2973	0.7793	0.7526	0.9376	1
FALSE	GLYCOSPHINGOLIPID_BIOSYNTHESIS_GLOBO_SERIES	-0.3075	-0.7728	0.7588	0.9154	1
FALSE	LEISHMANIA_INFECTION	-0.2548	-0.6861	0.7651	0.9746	1
FALSE	NITROGEN_METABOLISM	-0.3273	-0.8022	0.7664	0.8937	1
FALSE	RNA_DEGRADATION	-0.1644	-0.7666	0.7953	0.902	1
FALSE	PENTOSE_PHOSPHATE_PATHWAY	0.2988	0.7703	0.798	0.9135	1
FALSE	B_CELL_RECEPTOR_SIGNALING_PATHWAY	-0.199	-0.6692	0.7996	0.9693	1
FALSE	ADIPOCYTOKINE_SIGNALING_PATHWAY	0.2262	0.7781	0.8008	0.9192	1
FALSE	GLYCEROLIPID_METABOLISM	-0.2459	-0.7876	0.8017	0.905	1
FALSE	VIBRIO_CHOLERAE_INFECTION	-0.2382	-0.6935	0.8233	0.9735	1
FALSE	METABOLISM_OF_XENOBIOTICS_BY_CYTOCHROME_P450	-0.3302	-0.7678	0.8263	0.9079	1
FALSE	FOCAL_ADHESION	-0.2183	-0.7498	0.8282	0.9222	1
FALSE	AMINOACYL_TRNA_BIOSYNTHESIS	0.1879	0.7029	0.8494	0.9622	1
FALSE	FRUCTOSE_AND_MANNOSE_METABOLISM	-0.2286	-0.6728	0.8542	0.9732	1
FALSE	REGULATION_OF_AUTOPHAGY	-0.3298	-0.7383	0.856	0.9248	1
FALSE	PRIMARY_BILE_ACID_BIOSYNTHESIS	0.3245	0.7083	0.8586	0.9745	1
FALSE	O_GLYCAN_BIOSYNTHESIS	-0.2896	-0.7741	0.8755	0.9213	1
FALSE	RIBOFLAVIN_METABOLISM	-0.2658	-0.6683	0.8914	0.9624	1
FALSE	PATHOGENIC_ESCHERICHIA_COLI_INFECTION	-0.205	-0.6809	0.9042	0.9726	1
FALSE	RETINOL_METABOLISM	-0.3301	-0.7475	0.9125	0.9178	1
FALSE	INSULIN_SIGNALING_PATHWAY	0.1634	0.7163	0.929	0.9834	1
FALSE	BLADDER_CANCER	-0.1814	-0.6278	0.9356	0.9839	1
FALSE	PROTEIN_EXPORT	0.2048	0.6231	0.9404	0.9891	1
FALSE	BIOSYNTHESIS_OF_UNSATURATED_FATTY_ACIDS	0.2055	0.5991	0.959	0.9854	1
FALSE	GLUTATHIONE_METABOLISM	-0.2099	-0.6118	0.9686	0.9796	1
FALSE	NON_HOMOLOGOUS_END_JOINING	0.1927	0.5016	0.9707	0.9869	1
FALSE	GAP_JUNCTION	-0.222	-0.7042	0.9717	0.9673	1
FALSE	ECM_RECEPTOR_INTERACTION	-0.2239	-0.6109	0.9734	0.9725	1
FALSE	LYSOSOME	-0.1217	-0.485	0.9768	0.9898	1
FALSE	GLYCOLYSIS_GLUCONEOGENESIS	0.2314	0.6507	0.9779	1	1
FALSE	PORPHYRIN_AND_CHLOROPHYLL_METABOLISM	0.2513	0.5635	0.9841	0.9859	1
FALSE	CELL_ADHESION_MOLECULES_CAMS	-0.2107	-0.62	0.9854	0.9821	1
FALSE	APOPTOSIS	-0.118	-0.4886	0.9855	0.9966	1
FALSE	DRUG_METABOLISM_CYTOCHROME_P450	-0.2863	-0.664	0.986	0.9595	1
FALSE	PHENYLALANINE_METABOLISM	-0.2641	-0.5966	0.9883	0.9661	1
FALSE	STARCH_AND_SUCROSE_METABOLISM	0.271	0.6315	0.9903	1	1
FALSE	DRUG_METABOLISM_OTHER_ENZYMES	-0.2677	-0.6078	0.9939	0.9668	1

## Sheet: GOBP
GOBP	Term	ES	NES	pvalue	FDR	FWER
TRUE	CITRATE_METABOLIC_PROCESS	0.7904	1.6195	0	0.5646	1
FALSE	PROTEIN_DEUBIQUITINATION_INVOLVED_IN_UBIQUITIN_DEPENDENT_PROTEIN_CATABOLIC_PROCESS	0.8304	1.6672	0	0.6911	0.999
TRUE	REGULATION_OF_PROTEIN_LOCALIZATION_TO_ENDOSOME	0.6644	1.7863	0	0.7944	0.941
TRUE	URATE_TRANSPORT	0.9583	1.3802	0	0.8383	1
TRUE	POSITIVE_REGULATION_OF_ALKALINE_PHOSPHATASE_ACTIVITY	0.8841	1.7135	0	0.8894	0.992
TRUE	ANTIMICROBIAL_HUMORAL_RESPONSE	-0.6454	-1.5259	0	1	1
FALSE	RESPONSE_TO_INDOLE_3_METHANOL	0.8102	1.6952	0.0019	0.7781	0.997
FALSE	REGULATION_OF_METALLOENDOPEPTIDASE_ACTIVITY	0.85	1.6601	0.002	0.6771	1
FALSE	POSITIVE_REGULATION_OF_MITOPHAGY_IN_RESPONSE_TO_MITOCHONDRIAL_DEPOLARIZATION	0.6823	1.7719	0.002	0.7863	0.963
FALSE	PHOSPHATIDYLSERINE_ACYL_CHAIN_REMODELING	-0.7236	-1.6019	0.002	1	1
FALSE	MAMMALIAN_OOGENESIS_STAGE	-0.8937	-1.4899	0.002	1	1
FALSE	NEGATIVE_REGULATION_OF_PROTEOLYSIS	-0.5041	-1.4745	0.002	1	1
FALSE	CARNITINE_BIOSYNTHETIC_PROCESS	0.8752	1.5349	0.0021	0.659	1
FALSE	PLUS_END_DIRECTED_ORGANELLE_TRANSPORT_ALONG_MICROTUBULE	0.7877	1.6856	0.0021	0.7094	0.998
FALSE	RESPONSE_TO_GRAVITY	-0.8256	-1.565	0.0021	1	1
FALSE	PROTEIN_RETENTION_IN_GOLGI_APPARATUS	0.8197	1.6355	0.0039	0.5833	1
FALSE	SPERM_EGG_RECOGNITION	-0.6986	-1.5986	0.0039	1	1
FALSE	CELL_CELL_RECOGNITION	-0.6491	-1.596	0.0039	1	1
FALSE	PHOSPHATIDYLETHANOLAMINE_ACYL_CHAIN_REMODELING	-0.6819	-1.567	0.0039	1	1
FALSE	HIPPO_SIGNALING	0.5499	1.8698	0.004	0.6856	0.78
FALSE	PHOSPHATIDYLSERINE_METABOLIC_PROCESS	-0.624	-1.5952	0.004	1	1
FALSE	REGULATION_OF_INTERLEUKIN_1_MEDIATED_SIGNALING_PATHWAY	-0.8328	-1.5198	0.004	1	1
FALSE	REGULATION_OF_PEPTIDASE_ACTIVITY	-0.4568	-1.466	0.004	1	1
FALSE	NEGATIVE_REGULATION_OF_TRANSCRIPTION_INITIATION_FROM_RNA_POLYMERASE_II_PROMOTER	0.8033	1.6731	0.0041	0.7195	0.998
FALSE	PHOSPHATIDYLINOSITOL_ACYL_CHAIN_REMODELING	-0.7534	-1.586	0.0041	1	1
FALSE	ANTIBACTERIAL_HUMORAL_RESPONSE	-0.6681	-1.5043	0.0042	1	1
FALSE	MEIOTIC_CELL_CYCLE	-0.5501	-1.5356	0.0057	1	1
FALSE	MEIOTIC_CELL_CYCLE_PROCESS	-0.563	-1.5262	0.0057	1	1
FALSE	TYPE_I_PNEUMOCYTE_DIFFERENTIATION	0.8203	1.6326	0.0058	0.5828	1
FALSE	NEGATIVE_REGULATION_OF_CENTROSOME_DUPLICATION	-0.6068	-1.772	0.0058	1	0.953
FALSE	BINDING_OF_SPERM_TO_ZONA_PELLUCIDA	-0.7267	-1.602	0.0058	1	1
FALSE	MITOPHAGY	0.5476	1.9149	0.0058	1	0.627
FALSE	POSITIVE_REGULATION_OF_EARLY_ENDOSOME_TO_LATE_ENDOSOME_TRANSPORT	0.6992	1.7348	0.0059	0.8836	0.985
FALSE	DEFENSE_RESPONSE_TO_BACTERIUM	-0.5631	-1.4541	0.006	1	1
FALSE	NEGATIVE_REGULATION_OF_PEPTIDASE_ACTIVITY	-0.5519	-1.4895	0.0061	1	1
FALSE	AMINO_ACID_BETAINE_BIOSYNTHETIC_PROCESS	0.8289	1.5435	0.0062	0.6859	1
FALSE	CORNIFICATION	-0.6842	-1.504	0.0062	1	1
FALSE	SENSORY_PERCEPTION_OF_SOUR_TASTE	-0.9168	-1.4365	0.0074	1	1
FALSE	MYELOID_PROGENITOR_CELL_DIFFERENTIATION	0.8659	1.6269	0.0076	0.5674	1
FALSE	POSITIVE_REGULATION_OF_PROTEIN_LOCALIZATION_TO_EARLY_ENDOSOME	0.7863	1.6386	0.0077	0.6004	1
FALSE	PROTEIN_LOCALIZATION_TO_ENDOSOME	0.5568	1.9063	0.0077	0.7043	0.651
FALSE	DETECTION_OF_VIRUS	0.7708	1.6527	0.0078	0.5998	1
FALSE	POSITIVE_REGULATION_OF_HISTONE_DEACETYLASE_ACTIVITY	0.7617	1.6406	0.0078	0.6077	1
FALSE	SYNAPTONEMAL_COMPLEX_ORGANIZATION	-0.6912	-1.5632	0.0078	1	1
FALSE	HUMORAL_IMMUNE_RESPONSE	-0.5737	-1.4633	0.008	1	1
FALSE	POSITIVE_REGULATION_OF_PROTEIN_CATABOLIC_PROCESS_IN_THE_VACUOLE	0.836	1.5612	0.0081	0.6592	1
FALSE	PHOSPHATIDYLGLYCEROL_METABOLIC_PROCESS	-0.5924	-1.5681	0.0081	1	1
FALSE	NEGATIVE_REGULATION_OF_HYDROLASE_ACTIVITY	-0.4673	-1.4353	0.0082	1	1
FALSE	VESICLE_MEDIATED_TRANSPORT_BETWEEN_ENDOSOMAL_COMPARTMENTS	0.4063	1.8154	0.0097	0.719	0.905
FALSE	PROTEIN_TARGETING_TO_VACUOLE	0.4457	1.8199	0.0097	0.8536	0.9
FALSE	CHOLINE_CATABOLIC_PROCESS	0.8243	1.5127	0.0098	0.6527	1
FALSE	REGULATION_OF_PROTEOLYSIS	-0.3908	-1.4432	0.0098	1	1
FALSE	PHOSPHATIDYLCHOLINE_ACYL_CHAIN_REMODELING	-0.6514	-1.5588	0.0099	1	1
FALSE	KERATINIZATION	-0.6544	-1.4689	0.0099	1	1
FALSE	ECTODERMAL_CELL_DIFFERENTIATION	0.7578	1.6934	0.0101	0.7418	0.997
FALSE	NEUROBLAST_DIFFERENTIATION	-0.8887	-1.4414	0.0102	1	1
FALSE	MEIOSIS_I_CELL_CYCLE_PROCESS	-0.5841	-1.5139	0.0115	1	1
FALSE	SENSORY_PERCEPTION_OF_TASTE	-0.6363	-1.4054	0.0115	1	1
FALSE	REGULATION_OF_HISTONE_DEACETYLASE_ACTIVITY	0.6664	1.7531	0.0117	0.8312	0.974
FALSE	PHOSPHATIDYLCHOLINE_METABOLIC_PROCESS	-0.5126	-1.5648	0.0118	1	1
FALSE	REGULATION_OF_MICROVILLUS_ORGANIZATION	0.7785	1.5847	0.0119	0.6073	1
FALSE	EPIDERMAL_CELL_DIFFERENTIATION	-0.581	-1.437	0.0119	1	1
FALSE	KERATINOCYTE_DIFFERENTIATION	-0.6126	-1.4589	0.012	1	1
FALSE	NEGATIVE_REGULATION_OF_FIBROBLAST_APOPTOTIC_PROCESS	0.7454	1.5456	0.0135	0.6953	1
FALSE	NEGATIVE_REGULATION_OF_CELL_CYCLE_CHECKPOINT	-0.666	-1.6143	0.0135	1	1
FALSE	REGULATION_OF_FOCAL_ADHESION_DISASSEMBLY	0.6752	1.6148	0.0138	0.5618	1
FALSE	CELLULAR_RESPONSE_TO_LEUCINE	0.6408	1.7074	0.014	0.797	0.993
FALSE	REGULATION_OF_PROTEIN_MATURATION	-0.5435	-1.5151	0.014	1	1
FALSE	MYELOID_DENDRITIC_CELL_CYTOKINE_PRODUCTION	0.6946	1.6014	0.0145	0.5923	1
FALSE	CARDIAC_MUSCLE_CELL_CARDIAC_MUSCLE_CELL_ADHESION	0.8244	1.5357	0.0157	0.6726	1
FALSE	NEURON_FATE_SPECIFICATION	-0.7087	-1.4589	0.0158	1	1
FALSE	POSITIVE_REGULATION_OF_EPITHELIAL_TO_MESENCHYMAL_TRANSITION_INVOLVED_IN_ENDOCARDIAL_CUSHION_FORMATION	0.7892	1.5215	0.0165	0.665	1
FALSE	REGULATION_OF_BLOOD_VOLUME_BY_RENIN_ANGIOTENSIN	0.8696	1.4205	0.0166	0.7589	1
FALSE	NEGATIVE_REGULATION_OF_REPRODUCTIVE_PROCESS	-0.607	-1.4861	0.0166	1	1
FALSE	NEGATIVE_REGULATION_OF_HYDROGEN_PEROXIDE_METABOLIC_PROCESS	-0.8636	-1.4592	0.0166	1	1
FALSE	COPPER_ION_TRANSMEMBRANE_TRANSPORT	0.7963	1.5808	0.0168	0.5953	1
FALSE	TRACHEA_FORMATION	0.7813	1.5191	0.017	0.6476	1
FALSE	N_ACETYLGLUCOSAMINE_METABOLIC_PROCESS	-0.6458	-1.6273	0.0172	1	1
FALSE	POSITIVE_REGULATION_OF_PROTEIN_MATURATION	-0.6468	-1.5677	0.0176	1	1
FALSE	EARLY_ENDOSOME_TO_GOLGI_TRANSPORT	0.6223	1.6762	0.0178	0.736	0.998
FALSE	CELL_RECOGNITION	-0.5281	-1.4112	0.0179	1	1
FALSE	IRON_ION_TRANSPORT	-0.5191	-1.5658	0.0181	1	1
FALSE	EPITHELIAL_CELL_MATURATION	-0.7186	-1.5587	0.0183	1	1
FALSE	NEGATIVE_REGULATION_OF_CELL_VOLUME	0.8007	1.5555	0.0185	0.6704	1
FALSE	REPRODUCTION	-0.449	-1.3841	0.0198	1	1
FALSE	FEMALE_GAMETE_GENERATION	-0.5185	-1.4682	0.0203	1	1
FALSE	CELLULAR_IRON_ION_HOMEOSTASIS	-0.5339	-1.5628	0.0205	1	1
FALSE	NEGATIVE_REGULATION_OF_TYPE_I_INTERFERON_MEDIATED_SIGNALING_PATHWAY	-0.6816	-1.5939	0.0211	1	1
FALSE	REGULATION_OF_MITOCHONDRIAL_FISSION	0.519	1.7113	0.0218	0.8321	0.993
FALSE	EXECUTION_PHASE_OF_APOPTOSIS	-0.4967	-1.4816	0.0219	1	1
FALSE	POSITIVE_REGULATION_OF_TRANSLATION_IN_RESPONSE_TO_ENDOPLASMIC_RETICULUM_STRESS	0.6752	1.5404	0.0222	0.6837	1
FALSE	CELLULAR_RESPONSE_TO_THYROID_HORMONE_STIMULUS	0.6604	1.6311	0.0224	0.5599	1
FALSE	NEGATIVE_REGULATION_OF_MOLECULAR_FUNCTION	-0.3776	-1.3656	0.0226	1	1
FALSE	DIAPEDESIS	0.7358	1.5228	0.0227	0.6827	1
FALSE	PROTEIN_LOCALIZATION_TO_EARLY_ENDOSOME	0.6904	1.5896	0.0233	0.6053	1
FALSE	NEGATIVE_REGULATION_OF_OXIDATIVE_STRESS_INDUCED_NEURON_INTRINSIC_APOPTOTIC_SIGNALING_PATHWAY	0.7541	1.5857	0.0233	0.6141	1
FALSE	REGULATION_OF_CATECHOLAMINE_UPTAKE_INVOLVED_IN_SYNAPTIC_TRANSMISSION	-0.8263	-1.4696	0.0233	1	1
FALSE	ACTIVATION_OF_PROTEIN_KINASE_C_ACTIVITY	-0.845	-1.468	0.0234	1	1
FALSE	LIMBIC_SYSTEM_DEVELOPMENT	-0.5364	-1.4451	0.0239	1	1
FALSE	PHOSPHATIDYLGLYCEROL_ACYL_CHAIN_REMODELING	-0.7073	-1.4771	0.024	1	1
FALSE	OOCYTE_DIFFERENTIATION	-0.5586	-1.487	0.0241	1	1
FALSE	ANTIMICROBIAL_HUMORAL_IMMUNE_RESPONSE_MEDIATED_BY_ANTIMICROBIAL_PEPTIDE	-0.5958	-1.3907	0.0241	1	1
FALSE	POSITIVE_REGULATION_OF_CLATHRIN_DEPENDENT_ENDOCYTOSIS	0.6713	1.6268	0.0242	0.5538	1
FALSE	LYSINE_METABOLIC_PROCESS	0.6585	1.6088	0.0243	0.5669	1
FALSE	SERTOLI_CELL_DIFFERENTIATION	-0.6872	-1.5591	0.0246	1	1
FALSE	REGULATION_OF_SYNCYTIUM_FORMATION_BY_PLASMA_MEMBRANE_FUSION	-0.6113	-1.5181	0.0248	1	1
FALSE	REGULATION_OF_AUTOPHAGY_OF_MITOCHONDRION_IN_RESPONSE_TO_MITOCHONDRIAL_DEPOLARIZATION	0.566	1.7339	0.0251	0.8031	0.986
FALSE	RHODOPSIN_MEDIATED_SIGNALING_PATHWAY	-0.6755	-1.4223	0.0251	1	1
FALSE	REGULATION_OF_DEACETYLASE_ACTIVITY	0.5778	1.6631	0.0253	0.6866	1
FALSE	PROTEOLYSIS	-0.3451	-1.3456	0.0255	1	1
FALSE	SUBSTRATE_DEPENDENT_CELL_MIGRATION_CELL_EXTENSION	0.6694	1.5749	0.0257	0.6048	1
FALSE	EPIDERMIS_DEVELOPMENT	-0.5333	-1.3864	0.0258	1	1
FALSE	NEUROPEPTIDE_SIGNALING_PATHWAY	-0.5649	-1.3628	0.0258	1	1
FALSE	TRANSITION_METAL_ION_TRANSPORT	-0.4482	-1.4324	0.026	1	1
FALSE	TESTOSTERONE_BIOSYNTHETIC_PROCESS	-0.8415	-1.4112	0.026	1	1
FALSE	NEGATIVE_REGULATION_OF_G_PROTEIN_COUPLED_RECEPTOR_SIGNALING_PATHWAY	-0.5319	-1.4348	0.0261	1	1
FALSE	GLUCOSAMINE_CONTAINING_COMPOUND_METABOLIC_PROCESS	-0.6014	-1.5531	0.0262	1	1
FALSE	VOLUNTARY_SKELETAL_MUSCLE_CONTRACTION	-0.8598	-1.4369	0.0268	1	1
FALSE	ENDOSOME_TO_LYSOSOME_TRANSPORT_VIA_MULTIVESICULAR_BODY_SORTING_PATHWAY	0.5465	1.5758	0.027	0.6104	1
FALSE	REGULATION_OF_ADHERENS_JUNCTION_ORGANIZATION	0.7379	1.5205	0.027	0.6544	1
FALSE	POSITIVE_REGULATION_OF_INTERLEUKIN_1_ALPHA_PRODUCTION	-0.8809	-1.4299	0.027	1	1
FALSE	NEGATIVE_REGULATION_OF_GLUCOCORTICOID_RECEPTOR_SIGNALING_PATHWAY	0.6968	1.6488	0.0275	0.6007	1
FALSE	NEGATIVE_REGULATION_OF_IRE1_MEDIATED_UNFOLDED_PROTEIN_RESPONSE	0.7246	1.5202	0.0276	0.6485	1
FALSE	CELLULAR_RESPONSE_TO_RADIATION	-0.4029	-1.4922	0.0278	1	1
FALSE	TUBULIN_DEACETYLATION	0.6513	1.6591	0.0279	0.607	1
FALSE	INNER_CELL_MASS_CELL_PROLIFERATION	-0.6599	-1.5408	0.028	1	1
FALSE	REGULATION_OF_VESICLE_TRANSPORT_ALONG_MICROTUBULE	-0.7848	-1.5003	0.0281	1	1
FALSE	BRONCHUS_DEVELOPMENT	-0.7686	-1.4748	0.0281	1	1
FALSE	ENDOCRINE_SYSTEM_DEVELOPMENT	-0.5318	-1.3984	0.0282	1	1
FALSE	CELL_MATURATION	-0.467	-1.3812	0.0283	1	1
FALSE	ENDOCARDIAL_CELL_DIFFERENTIATION	0.7705	1.4975	0.0286	0.6396	1
FALSE	POSITIVE_REGULATION_OF_TRIGLYCERIDE_CATABOLIC_PROCESS	-0.8442	-1.4538	0.0286	1	1
FALSE	REGULATION_OF_L_GLUTAMATE_IMPORT_ACROSS_PLASMA_MEMBRANE	0.7285	1.5493	0.0287	0.6849	1
FALSE	IRON_ION_HOMEOSTASIS	-0.4778	-1.4686	0.0289	1	1
FALSE	PHOTOTRANSDUCTION_VISIBLE_LIGHT	-0.667	-1.4451	0.0289	1	1
FALSE	NEGATIVE_REGULATION_OF_DNA_DAMAGE_CHECKPOINT	-0.6832	-1.4542	0.029	1	1
FALSE	SINGLE_FERTILIZATION	-0.5392	-1.4061	0.029	1	1
FALSE	NEGATIVE_REGULATION_OF_CATALYTIC_ACTIVITY	-0.3949	-1.3706	0.0291	1	1
FALSE	OPSONIZATION	-0.7917	-1.4663	0.0293	1	1
FALSE	ELASTIN_METABOLIC_PROCESS	-0.8086	-1.4422	0.0296	1	1
FALSE	REGULATION_OF_LYSOSOMAL_PROTEIN_CATABOLIC_PROCESS	0.6909	1.5373	0.0297	0.6731	1
FALSE	REGULATION_OF_GOLGI_ORGANIZATION	0.4293	1.6317	0.0298	0.5719	1
FALSE	SKIN_DEVELOPMENT	-0.5313	-1.3711	0.0299	1	1
FALSE	PITUITARY_GLAND_DEVELOPMENT	-0.6121	-1.4155	0.0314	1	1
FALSE	NEURON_INTRINSIC_APOPTOTIC_SIGNALING_PATHWAY_IN_RESPONSE_TO_OXIDATIVE_STRESS	0.6304	1.6461	0.0317	0.5968	1
FALSE	NEGATIVE_REGULATION_OF_MYOTUBE_DIFFERENTIATION	-0.6918	-1.4519	0.0318	1	1
FALSE	REGULATION_OF_CYTOPLASMIC_TRANSPORT	0.4505	1.6979	0.0322	0.8125	0.997
FALSE	REGULATION_OF_SYSTEMIC_ARTERIAL_BLOOD_PRESSURE_BY_CIRCULATORY_RENIN_ANGIOTENSIN	0.7351	1.5072	0.0323	0.6403	1
FALSE	ORGANELLE_FISSION	-0.4172	-1.5048	0.0323	1	1
FALSE	POSITIVE_REGULATION_OF_CALCIUM_ION_TRANSPORT	-0.4675	-1.391	0.0323	1	1
FALSE	SHORT_CHAIN_FATTY_ACID_CATABOLIC_PROCESS	0.7498	1.4753	0.0325	0.6892	1
FALSE	MITOTIC_DNA_INTEGRITY_CHECKPOINT	-0.4415	-1.7192	0.0325	1	0.988
FALSE	RESPONSE_TO_RADIATION	-0.3608	-1.4224	0.0329	1	1
FALSE	FERTILIZATION	-0.5181	-1.3716	0.0342	1	1
FALSE	NEGATIVE_REGULATION_OF_TUBULIN_DEACETYLATION	0.8175	1.4389	0.0344	0.7222	1
FALSE	DETECTION_OF_LIGHT_STIMULUS	-0.5759	-1.4237	0.0344	1	1
FALSE	REGULATION_OF_LIPOPHAGY	0.718	1.5218	0.0345	0.6713	1
FALSE	PROTEIN_LOCALIZATION_TO_BICELLULAR_TIGHT_JUNCTION	0.7125	1.5206	0.0348	0.6617	1
FALSE	ANATOMICAL_STRUCTURE_MATURATION	-0.4406	-1.3389	0.0348	1	1
FALSE	PHOTOTRANSDUCTION	-0.6028	-1.4185	0.035	1	1
FALSE	TRICARBOXYLIC_ACID_METABOLIC_PROCESS	0.6448	1.5968	0.0351	0.6038	1
FALSE	HOMOLOGOUS_RECOMBINATION	-0.58	-1.4764	0.0352	1	1
FALSE	VITAMIN_CATABOLIC_PROCESS	-0.7511	-1.4484	0.0352	1	1
FALSE	MODIFICATION_OF_POSTSYNAPTIC_ACTIN_CYTOSKELETON	0.6428	1.5685	0.0354	0.6292	1
FALSE	NEGATIVE_REGULATION_OF_RESPONSE_TO_CYTOKINE_STIMULUS	-0.477	-1.4444	0.0356	1	1
FALSE	MALE_MEIOTIC_NUCLEAR_DIVISION	-0.6105	-1.4204	0.0356	1	1
FALSE	EPITHELIAL_CELL_DIFFERENTIATION	-0.4612	-1.3305	0.0357	1	1
FALSE	HIPPOCAMPUS_DEVELOPMENT	-0.5129	-1.4134	0.0359	1	1
FALSE	HETEROCHROMATIN_ORGANIZATION_INVOLVED_IN_CHROMATIN_SILENCING	0.6679	1.5224	0.0361	0.6763	1
FALSE	DETECTION_OF_ABIOTIC_STIMULUS	-0.5355	-1.3926	0.0365	1	1
FALSE	OOGENESIS	-0.5352	-1.4335	0.0366	1	1
FALSE	SINOATRIAL_NODE_CELL_DEVELOPMENT	-0.8543	-1.3588	0.037	1	1
FALSE	NEGATIVE_REGULATION_OF_CELLULAR_RESPONSE_TO_HYPOXIA	0.6905	1.5942	0.0372	0.6053	1
FALSE	INTESTINAL_HEXOSE_ABSORPTION	0.896	1.3772	0.0378	0.8404	1
FALSE	CELL_FATE_SPECIFICATION	-0.5626	-1.3988	0.0378	1	1
FALSE	NEURON_FATE_COMMITMENT	-0.5995	-1.3958	0.0379	1	1
FALSE	MULTI_ORGANISM_PROCESS	-0.4385	-1.3502	0.0379	1	1
FALSE	PARKIN_MEDIATED_STIMULATION_OF_MITOPHAGY_IN_RESPONSE_TO_MITOCHONDRIAL_DEPOLARIZATION	0.7159	1.5143	0.0382	0.6514	1
FALSE	KILLING_OF_CELLS_OF_OTHER_ORGANISM	-0.5856	-1.3859	0.0382	1	1
FALSE	CARDIOBLAST_DIFFERENTIATION	-0.6921	-1.4492	0.0384	1	1
FALSE	SPINAL_CORD_PATTERNING	-0.6675	-1.4318	0.0385	1	1
FALSE	PHOSPHATIDYLINOSITOL_3_PHOSPHATE_BIOSYNTHETIC_PROCESS	0.6394	1.5373	0.0391	0.6821	1
FALSE	NEGATIVE_REGULATION_OF_MEIOTIC_NUCLEAR_DIVISION	-0.7879	-1.4003	0.0393	1	1
FALSE	HISTONE_H2B_UBIQUITINATION	0.5378	1.5381	0.0395	0.6874	1
FALSE	VACUOLAR_PROTON_TRANSPORTING_V_TYPE_ATPASE_COMPLEX_ASSEMBLY	0.8562	1.4276	0.0397	0.7514	1
FALSE	GOLGI_TO_PLASMA_MEMBRANE_TRANSPORT	0.3539	1.6699	0.0398	0.7057	0.998
FALSE	REGULATION_OF_CYCLIN_DEPENDENT_PROTEIN_KINASE_ACTIVITY	-0.4061	-1.58	0.0401	1	1
FALSE	MITOCHONDRIAL_FISSION	0.4106	1.6365	0.0402	0.5949	1
FALSE	DEVELOPMENTAL_PROCESS_INVOLVED_IN_REPRODUCTION	-0.4253	-1.3167	0.0402	1	1
FALSE	CELL_FATE_COMMITMENT_INVOLVED_IN_PATTERN_SPECIFICATION	-0.7507	-1.4266	0.0403	1	1
FALSE	REGULATION_OF_ESTABLISHMENT_OR_MAINTENANCE_OF_CELL_POLARITY	0.4627	1.6597	0.0406	0.652	1
FALSE	REGULATION_OF_TRANSCRIPTION_INITIATION_FROM_RNA_POLYMERASE_II_PROMOTER	-0.4397	-1.6618	0.0417	1	0.998
FALSE	MULTICELLULAR_ORGANISM_REPRODUCTION	-0.4426	-1.3204	0.0419	1	1
FALSE	KETONE_BODY_BIOSYNTHETIC_PROCESS	0.7621	1.4486	0.0423	0.7233	1
FALSE	NEGATIVE_REGULATION_OF_OSSIFICATION	-0.5561	-1.4142	0.0425	1	1
FALSE	POST_GOLGI_VESICLE_MEDIATED_TRANSPORT	0.3052	1.6886	0.0426	0.7295	0.998
FALSE	STRIATED_MUSCLE_CELL_DEVELOPMENT	-0.5318	-1.3943	0.0428	1	1
FALSE	CELLULAR_RESPONSE_TO_LEUCINE_STARVATION	0.5967	1.5904	0.043	0.6129	1
FALSE	REGULATION_OF_GLUCAGON_SECRETION	-0.7394	-1.4059	0.043	1	1
FALSE	COENZYME_A_METABOLIC_PROCESS	0.5565	1.6132	0.0431	0.5566	1
FALSE	PROTEIN_O_LINKED_MANNOSYLATION	0.508	1.6593	0.0433	0.6291	1
FALSE	NEGATIVE_REGULATION_OF_CELL_CYCLE_PROCESS	-0.3372	-1.5923	0.0434	1	1
FALSE	NEGATIVE_REGULATION_OF_DENDRITIC_SPINE_DEVELOPMENT	0.6437	1.5066	0.0435	0.6311	1
FALSE	CELL_CYCLE	-0.3123	-1.4727	0.0442	1	1
FALSE	POSITIVE_REGULATION_OF_DEACETYLASE_ACTIVITY	0.6409	1.5835	0.0443	0.6025	1
FALSE	PROTEIN_TARGETING_TO_LYSOSOME	0.4776	1.6552	0.0444	0.6066	1
FALSE	SENSORY_PERCEPTION_OF_LIGHT_STIMULUS	-0.5111	-1.3391	0.0445	1	1
FALSE	SELECTIVE_AUTOPHAGY	0.3047	1.6205	0.0447	0.5735	1
FALSE	POSITIVE_REGULATION_OF_ER_TO_GOLGI_VESICLE_MEDIATED_TRANSPORT	0.6744	1.5329	0.0448	0.6614	1
FALSE	VENTRAL_SPINAL_CORD_INTERNEURON_DIFFERENTIATION	-0.7155	-1.4249	0.0448	1	1
FALSE	CGMP_BIOSYNTHETIC_PROCESS	-0.7202	-1.4452	0.045	1	1
FALSE	NEGATIVE_REGULATION_OF_BIOSYNTHETIC_PROCESS	-0.3211	-1.3283	0.0451	1	1
FALSE	AMINO_SUGAR_METABOLIC_PROCESS	-0.5225	-1.5189	0.0452	1	1
FALSE	DETECTION_OF_MECHANICAL_STIMULUS_INVOLVED_IN_SENSORY_PERCEPTION_OF_SOUND	-0.6829	-1.3951	0.0453	1	1
FALSE	CYSTEINE_CATABOLIC_PROCESS	-0.8281	-1.4128	0.0454	1	1
FALSE	POSITIVE_REGULATION_OF_DNA_TEMPLATED_TRANSCRIPTION_INITIATION	-0.4296	-1.5724	0.046	1	1
FALSE	SARCOMERE_ORGANIZATION	-0.6116	-1.4063	0.0464	1	1
FALSE	MITOTIC_CELL_CYCLE_CHECKPOINT	-0.4443	-1.7055	0.0472	1	0.993
FALSE	CELLULAR_RESPONSE_TO_LEPTIN_STIMULUS	-0.6323	-1.4576	0.0482	1	1
FALSE	NEGATIVE_REGULATION_OF_HIPPO_SIGNALING	0.5661	1.6192	0.0488	0.5528	1
FALSE	CARBOHYDRATE_DERIVATIVE_CATABOLIC_PROCESS	-0.3839	-1.3678	0.049	1	1
FALSE	MITOCHONDRIAL_PROTEIN_CATABOLIC_PROCESS	0.7446	1.4471	0.0491	0.7203	1
FALSE	REGULATION_OF_TRANSLATIONAL_INITIATION_BY_EIF2_ALPHA_PHOSPHORYLATION	0.5905	1.5292	0.0495	0.6728	1
FALSE	SEXUAL_REPRODUCTION	-0.4589	-1.3437	0.0495	1	1
FALSE	MITOTIC_G2_DNA_DAMAGE_CHECKPOINT	-0.5591	-1.596	0.0499	1	1
FALSE	SLEEP	-0.6218	-1.4022	0.0499	1	1
FALSE	GAMETE_GENERATION	-0.4474	-1.3249	0.0499	1	1
FALSE	EMBRYONIC_BRAIN_DEVELOPMENT	-0.7561	-1.4146	0.0501	1	1
FALSE	CARDIAC_CONDUCTION_SYSTEM_DEVELOPMENT	-0.7288	-1.4175	0.0502	1	1
FALSE	GASTRIC_EMPTYING	-0.8315	-1.3834	0.0503	1	1
FALSE	REGULATION_OF_G_PROTEIN_COUPLED_RECEPTOR_SIGNALING_PATHWAY	-0.4688	-1.3659	0.0504	1	1
FALSE	NEUROTRANSMITTER_RECEPTOR_TRANSPORT_POSTSYNAPTIC_ENDOSOME_TO_LYSOSOME	-0.8329	-1.3659	0.0506	1	1
FALSE	REGULATION_OF_MEIOTIC_NUCLEAR_DIVISION	-0.6155	-1.3989	0.0507	1	1
FALSE	POSITIVE_REGULATION_OF_LAMELLIPODIUM_MORPHOGENESIS	0.751	1.4588	0.0509	0.7075	1
FALSE	REGULATION_OF_PHOSPHOLIPID_METABOLIC_PROCESS	-0.5059	-1.4327	0.051	1	1
FALSE	ADHERENS_JUNCTION_MAINTENANCE	0.7113	1.4908	0.0511	0.6616	1
FALSE	MEIOTIC_CHROMOSOME_SEGREGATION	-0.5546	-1.4231	0.0516	1	1
FALSE	RESPONSE_TO_FUNGICIDE	-0.7989	-1.5043	0.0518	1	1
FALSE	FUSION_OF_SPERM_TO_EGG_PLASMA_MEMBRANE_INVOLVED_IN_SINGLE_FERTILIZATION	-0.6855	-1.3794	0.0519	1	1
FALSE	AMINOGLYCAN_CATABOLIC_PROCESS	-0.5164	-1.3818	0.0521	1	1
FALSE	SULFUR_AMINO_ACID_TRANSPORT	0.7674	1.4303	0.0523	0.7473	1
FALSE	NADPH_OXIDATION	0.7926	1.4225	0.0527	0.758	1
FALSE	RESPONSE_TO_BACTERIUM	-0.433	-1.3059	0.0527	1	1
FALSE	SUCCINYL_COA_METABOLIC_PROCESS	0.7466	1.4458	0.0533	0.7116	1
FALSE	ISOPRENOID_CATABOLIC_PROCESS	-0.7467	-1.4176	0.0533	1	1
FALSE	TRNA_PSEUDOURIDINE_SYNTHESIS	-0.6666	-1.4411	0.0535	1	1
FALSE	REGULATION_OF_PROTEIN_CATABOLIC_PROCESS_IN_THE_VACUOLE	0.6566	1.5072	0.0542	0.6342	1
FALSE	INFLAMMATORY_RESPONSE_TO_ANTIGENIC_STIMULUS	-0.5582	-1.3851	0.0543	1	1
FALSE	POSITIVE_REGULATION_OF_TRANSCRIPTION_INITIATION_FROM_RNA_POLYMERASE_II_PROMOTER	-0.4842	-1.6636	0.0544	1	0.998
FALSE	CHONDROCYTE_PROLIFERATION	-0.6399	-1.4166	0.0544	1	1
FALSE	MALE_MEIOSIS_I	-0.6438	-1.3905	0.0545	1	1
FALSE	MALE_GAMETE_GENERATION	-0.4535	-1.3152	0.0548	1	1
FALSE	MUSCLE_CELL_DEVELOPMENT	-0.4948	-1.3971	0.0552	1	1
FALSE	CELLULAR_RESPONSE_TO_ABIOTIC_STIMULUS	-0.3448	-1.3509	0.0556	1	1
FALSE	POSITIVE_REGULATION_OF_GONADOTROPIN_SECRETION	-0.8351	-1.3535	0.0561	1	1
FALSE	REGULATION_OF_CELL_CYCLE_ARREST	-0.3875	-1.4454	0.0562	1	1
FALSE	NEGATIVE_REGULATION_OF_ENDOPLASMIC_RETICULUM_STRESS_INDUCED_EIF2_ALPHA_PHOSPHORYLATION	0.6572	1.4558	0.0563	0.7071	1
FALSE	NEGATIVE_REGULATION_OF_CARDIAC_MUSCLE_CELL_DIFFERENTIATION	0.7414	1.456	0.0563	0.7167	1
FALSE	POSITIVE_REGULATION_OF_COLLAGEN_METABOLIC_PROCESS	-0.5491	-1.407	0.0563	1	1
FALSE	DEFENSE_RESPONSE_TO_OTHER_ORGANISM	-0.4276	-1.3432	0.0563	1	1
FALSE	LUNG_VASCULATURE_DEVELOPMENT	-0.8029	-1.3727	0.0568	1	1
FALSE	NEGATIVE_REGULATION_OF_CHROMATIN_ORGANIZATION	-0.4571	-1.3998	0.057	1	1
FALSE	REGULATION_OF_HIPPO_SIGNALING	0.5627	1.5102	0.0571	0.6519	1
FALSE	CELLULAR_RESPONSE_TO_NITROGEN_STARVATION	-0.6508	-1.5439	0.0571	1	1
FALSE	REGULATION_OF_ORGANELLE_TRANSPORT_ALONG_MICROTUBULE	-0.6672	-1.4126	0.0572	1	1
FALSE	CELLULAR_RESPONSE_TO_LIGHT_STIMULUS	-0.4226	-1.3816	0.0572	1	1
FALSE	POSITIVE_REGULATION_OF_CELL_CYCLE	-0.358	-1.4108	0.0574	1	1
FALSE	PLASMA_MEMBRANE_FUSION	-0.6576	-1.3614	0.0575	1	1
FALSE	PYROPTOSIS	-0.6551	-1.4259	0.0577	1	1
FALSE	COLUMNAR_CUBOIDAL_EPITHELIAL_CELL_DIFFERENTIATION	-0.4801	-1.3403	0.0578	1	1
FALSE	LYSOSOMAL_PROTEIN_CATABOLIC_PROCESS	0.5443	1.5547	0.058	0.6642	1
FALSE	NEGATIVE_REGULATION_OF_NUCLEOBASE_CONTAINING_COMPOUND_METABOLIC_PROCESS	-0.3243	-1.3159	0.0581	1	1
FALSE	TRANSCRIPTION_BY_RNA_POLYMERASE_III	0.289	1.4889	0.0582	0.6659	1
FALSE	3_PHOSPHOADENOSINE_5_PHOSPHOSULFATE_BIOSYNTHETIC_PROCESS	0.6056	1.4865	0.0582	0.6663	1
FALSE	CHONDROCYTE_HYPERTROPHY	0.7192	1.4742	0.0584	0.6888	1
FALSE	OVARIAN_FOLLICLE_DEVELOPMENT	-0.4962	-1.3741	0.0585	1	1
FALSE	MULTICELLULAR_ORGANISMAL_MOVEMENT	-0.532	-1.3538	0.0585	1	1
FALSE	SKELETAL_MUSCLE_ORGAN_DEVELOPMENT	-0.4687	-1.3849	0.0589	1	1
FALSE	NEGATIVE_REGULATION_OF_INTERLEUKIN_1_MEDIATED_SIGNALING_PATHWAY	-0.8539	-1.3822	0.0589	1	1
FALSE	REGULATION_OF_GLUCOSE_METABOLIC_PROCESS	-0.3807	-1.357	0.0589	1	1
FALSE	POSITIVE_REGULATION_OF_HEMATOPOIETIC_PROGENITOR_CELL_DIFFERENTIATION	0.7023	1.4159	0.0592	0.7637	1
FALSE	MUSCLE_FILAMENT_SLIDING	-0.6238	-1.3648	0.0593	1	1
FALSE	MULTI_CILIATED_EPITHELIAL_CELL_DIFFERENTIATION	-0.796	-1.3742	0.0599	1	1
FALSE	NEGATIVE_REGULATION_OF_NUCLEAR_DIVISION	-0.5239	-1.533	0.06	1	1
FALSE	REGULATION_OF_MITOTIC_CELL_CYCLE	-0.307	-1.469	0.0601	1	1
FALSE	EAR_MORPHOGENESIS	-0.5102	-1.3466	0.0603	1	1
FALSE	REGULATION_OF_HAIR_CYCLE	-0.6146	-1.4147	0.0604	1	1
FALSE	POSITIVE_REGULATION_OF_FC_GAMMA_RECEPTOR_SIGNALING_PATHWAY_INVOLVED_IN_PHAGOCYTOSIS	0.6696	1.4137	0.0606	0.7663	1
FALSE	ENDOTHELIN_RECEPTOR_SIGNALING_PATHWAY	0.6743	1.5231	0.0607	0.6896	1
FALSE	REGULATION_OF_ANGIOTENSIN_LEVELS_IN_BLOOD	0.7733	1.4276	0.0607	0.7465	1
FALSE	DNA_METABOLIC_PROCESS	-0.3126	-1.4347	0.0607	1	1
FALSE	O_GLYCAN_PROCESSING	-0.5127	-1.3651	0.0608	1	1
FALSE	INNER_EAR_MORPHOGENESIS	-0.5142	-1.3379	0.0608	1	1
FALSE	FATTY_ACID_BETA_OXIDATION_USING_ACYL_COA_DEHYDROGENASE	0.6914	1.5042	0.0609	0.6365	1
FALSE	REGULATION_OF_METALLOPEPTIDASE_ACTIVITY	0.5984	1.5833	0.0613	0.5926	1
FALSE	REGULATION_OF_TUBULIN_DEACETYLATION	0.6898	1.51	0.0613	0.6457	1
FALSE	REGULATION_OF_CELL_CYCLE	-0.2886	-1.4163	0.0613	1	1
FALSE	ANTRAL_OVARIAN_FOLLICLE_GROWTH	-0.8006	-1.3947	0.0613	1	1
FALSE	EOSINOPHIL_MIGRATION	-0.6662	-1.414	0.0615	1	1
FALSE	HOMOLOGOUS_CHROMOSOME_SEGREGATION	-0.5692	-1.3683	0.0615	1	1
FALSE	MULTI_MULTICELLULAR_ORGANISM_PROCESS	-0.4383	-1.3327	0.0617	1	1
FALSE	CELL_CYCLE_PROCESS	-0.3203	-1.4509	0.0619	1	1
FALSE	DOUBLE_STRAND_BREAK_REPAIR_VIA_CLASSICAL_NONHOMOLOGOUS_END_JOINING	0.5733	1.4281	0.062	0.7536	1
FALSE	POSITIVE_REGULATION_OF_GRANULOCYTE_CHEMOTAXIS	-0.6117	-1.4466	0.0621	1	1
FALSE	ACUTE_INFLAMMATORY_RESPONSE	-0.5715	-1.3593	0.0621	1	1
FALSE	NEGATIVE_REGULATION_OF_AUTOPHAGOSOME_ASSEMBLY	0.413	1.4975	0.0625	0.6338	1
FALSE	REGULATION_OF_EARLY_ENDOSOME_TO_LATE_ENDOSOME_TRANSPORT	0.4936	1.5601	0.0625	0.6547	1
FALSE	REGULATION_OF_MITOPHAGY	0.555	1.4674	0.0628	0.6849	1
FALSE	REPLICATION_FORK_PROCESSING	-0.5192	-1.5494	0.0632	1	1
FALSE	MODIFIED_AMINO_ACID_TRANSPORT	0.5611	1.4364	0.0634	0.7304	1
FALSE	CELLULAR_PROCESS_INVOLVED_IN_REPRODUCTION_IN_MULTICELLULAR_ORGANISM	-0.4865	-1.3445	0.0635	1	1
FALSE	REGULATION_OF_ACYL_COA_BIOSYNTHETIC_PROCESS	0.6365	1.5357	0.0636	0.6636	1
FALSE	INTRA_S_DNA_DAMAGE_CHECKPOINT	-0.5689	-1.4959	0.064	1	1
FALSE	REGULATION_OF_AUTOPHAGY_OF_MITOCHONDRION	0.3471	1.4191	0.0641	0.7569	1
FALSE	RESPONSE_TO_LIGHT_STIMULUS	-0.366	-1.3324	0.0641	1	1
FALSE	POSITIVE_REGULATION_OF_CELL_MIGRATION_BY_VASCULAR_ENDOTHELIAL_GROWTH_FACTOR_SIGNALING_PATHWAY	0.6263	1.5096	0.0642	0.6414	1
FALSE	STRESS_GRANULE_ASSEMBLY	0.4384	1.5449	0.0644	0.689	1
FALSE	NEGATIVE_REGULATION_OF_PEPTIDYL_CYSTEINE_S_NITROSYLATION	0.6651	1.4771	0.0645	0.6914	1
FALSE	REGULATION_OF_MYOBLAST_FUSION	-0.6015	-1.405	0.0646	1	1
FALSE	PUTRESCINE_BIOSYNTHETIC_PROCESS	0.7095	1.4708	0.0648	0.695	1
FALSE	REGULATION_OF_NUCLEAR_DIVISION	-0.4535	-1.4358	0.0648	1	1
FALSE	POSITIVE_REGULATION_OF_RAC_PROTEIN_SIGNAL_TRANSDUCTION	0.6551	1.5004	0.0651	0.6432	1
FALSE	HYALURONAN_CATABOLIC_PROCESS	-0.5868	-1.4558	0.0653	1	1
FALSE	MUSCLE_FIBER_DEVELOPMENT	-0.5358	-1.3848	0.0653	1	1
FALSE	SEX_DETERMINATION	-0.6339	-1.3488	0.0654	1	1
FALSE	REGULATION_OF_LYSOSOME_ORGANIZATION	0.7021	1.3865	0.0655	0.8319	1
FALSE	CHROMATIN_REMODELING	-0.401	-1.3916	0.0655	1	1
FALSE	REGULATION_OF_ATPASE_COUPLED_CALCIUM_TRANSMEMBRANE_TRANSPORTER_ACTIVITY	-0.7278	-1.3639	0.0655	1	1
FALSE	MITOTIC_G1_S_TRANSITION_CHECKPOINT	-0.4071	-1.5935	0.066	1	1
FALSE	MEIOTIC_CELL_CYCLE_CHECKPOINT	-0.7362	-1.3702	0.0665	1	1
FALSE	REGULATION_OF_DNA_BINDING	-0.4021	-1.3732	0.0667	1	1
FALSE	NEURON_MIGRATION	-0.4692	-1.3419	0.0667	1	1
FALSE	REGULATION_OF_MEIOTIC_CELL_CYCLE	-0.5392	-1.3531	0.0668	1	1
FALSE	INTESTINAL_EPITHELIAL_CELL_DIFFERENTIATION	-0.5972	-1.4081	0.0675	1	1
FALSE	HISTONE_MONOUBIQUITINATION	0.3695	1.4676	0.0676	0.6894	1
FALSE	POSITIVE_REGULATION_OF_EMBRYONIC_DEVELOPMENT	-0.6332	-1.4134	0.0677	1	1
FALSE	PML_BODY_ORGANIZATION	0.654	1.4495	0.0681	0.7243	1
FALSE	TYROSINE_PHOSPHORYLATION_OF_STAT_PROTEIN	-0.503	-1.3332	0.0681	1	1
FALSE	PROTEIN_MATURATION	-0.3791	-1.3242	0.0685	1	1
FALSE	TOLERANCE_INDUCTION_DEPENDENT_UPON_IMMUNE_RESPONSE	-0.8096	-1.3842	0.0686	1	1
FALSE	REGULATION_OF_RETROGRADE_TRANSPORT_ENDOSOME_TO_GOLGI	0.7168	1.4867	0.0689	0.671	1
FALSE	POSITIVE_REGULATION_OF_CELL_CYCLE_ARREST	-0.416	-1.5005	0.0692	1	1
FALSE	ESTROGEN_BIOSYNTHETIC_PROCESS	-0.6971	-1.3976	0.0696	1	1
FALSE	NEGATIVE_REGULATION_OF_PROTEIN_METABOLIC_PROCESS	-0.3273	-1.299	0.0697	1	1
FALSE	CELLULAR_RESPONSE_TO_TESTOSTERONE_STIMULUS	0.6011	1.5164	0.0699	0.6547	1
FALSE	NEGATIVE_REGULATION_OF_BONE_MINERALIZATION	-0.6319	-1.3907	0.07	1	1
FALSE	NEGATIVE_REGULATION_OF_TELOMERE_CAPPING	0.5441	1.426	0.0701	0.7449	1
FALSE	DETECTION_OF_MECHANICAL_STIMULUS_INVOLVED_IN_SENSORY_PERCEPTION	-0.5786	-1.3507	0.0702	1	1
FALSE	PHAGOCYTOSIS_RECOGNITION	-0.619	-1.3646	0.0703	1	1
FALSE	SKELETAL_MUSCLE_CELL_DIFFERENTIATION	-0.5096	-1.3904	0.0704	1	1
FALSE	DOPAMINERGIC_NEURON_DIFFERENTIATION	-0.58	-1.3399	0.0704	1	1
FALSE	LONG_CHAIN_FATTY_ACID_IMPORT_INTO_CELL	0.5508	1.5125	0.0706	0.6469	1
FALSE	IRON_COORDINATION_ENTITY_TRANSPORT	-0.658	-1.4253	0.0706	1	1
FALSE	NEGATIVE_REGULATION_OF_CHROMOSOME_ORGANIZATION	-0.434	-1.5368	0.0707	1	1
FALSE	REGULATION_OF_BINDING_OF_SPERM_TO_ZONA_PELLUCIDA	-0.8283	-1.3279	0.0707	1	1
FALSE	CHROMOSOME_SEPARATION	-0.4695	-1.5366	0.0709	1	1
FALSE	FEMALE_MEIOSIS_I	-0.6811	-1.3713	0.0709	1	1
FALSE	NEGATIVE_REGULATION_OF_TOLL_LIKE_RECEPTOR_4_SIGNALING_PATHWAY	-0.6814	-1.4234	0.071	1	1
FALSE	ADP_TRANSPORT	-0.7332	-1.4039	0.0711	1	1
FALSE	PROTEIN_K48_LINKED_DEUBIQUITINATION	0.4518	1.5031	0.0716	0.6361	1
FALSE	RESPONSE_TO_RETINOIC_ACID	-0.4697	-1.347	0.0717	1	1
FALSE	NEGATIVE_REGULATION_OF_CELL_CYCLE_G1_S_PHASE_TRANSITION	-0.3279	-1.4084	0.0719	1	1
FALSE	PROTEIN_PROCESSING	-0.4142	-1.3171	0.072	1	1
FALSE	ADULT_FEEDING_BEHAVIOR	-0.7554	-1.3589	0.0724	1	1
FALSE	POSITIVE_REGULATION_OF_TRANSLATION_IN_RESPONSE_TO_STRESS	0.5531	1.4707	0.0736	0.6898	1
FALSE	POSITIVE_REGULATION_OF_INTERLEUKIN_1_PRODUCTION	-0.5542	-1.3908	0.0736	1	1
FALSE	DEFENSE_RESPONSE_TO_GRAM_POSITIVE_BACTERIUM	-0.5066	-1.2865	0.074	1	1
FALSE	REGULATION_OF_MICROVILLUS_ASSEMBLY	0.7075	1.499	0.0741	0.6382	1
FALSE	POSITIVE_REGULATION_OF_PROTEIN_LOCALIZATION_TO_NUCLEUS	-0.3731	-1.4847	0.0743	1	1
FALSE	REGULATION_OF_MICROVILLUS_LENGTH	0.8428	1.3478	0.0744	0.8928	1
FALSE	SULFUR_AMINO_ACID_CATABOLIC_PROCESS	-0.6475	-1.3861	0.0745	1	1
FALSE	RESPONSE_TO_THYROID_HORMONE	0.5448	1.4274	0.0746	0.7427	1
FALSE	T_HELPER_2_CELL_CYTOKINE_PRODUCTION	-0.6667	-1.3868	0.0746	1	1
FALSE	COLLAGEN_METABOLIC_PROCESS	-0.5358	-1.4017	0.0747	1	1
FALSE	NEGATIVE_REGULATION_OF_INTERLEUKIN_4_PRODUCTION	-0.7143	-1.3736	0.0747	1	1
FALSE	RESPONSE_TO_ACIDIC_PH	-0.5861	-1.3507	0.075	1	1
FALSE	REGULATION_OF_CELL_AGING	-0.4213	-1.4693	0.0751	1	1
FALSE	NEGATIVE_REGULATION_OF_CELL_CYCLE	-0.2947	-1.4481	0.0753	1	1
FALSE	REGULATION_OF_HISTONE_H2B_UBIQUITINATION	0.5992	1.4174	0.0754	0.7607	1
FALSE	POSITIVE_REGULATION_OF_GRANULOCYTE_MACROPHAGE_COLONY_STIMULATING_FACTOR_PRODUCTION	-0.7025	-1.4086	0.0755	1	1
FALSE	SPERM_CAPACITATION	-0.642	-1.3559	0.0758	1	1
FALSE	NEGATIVE_REGULATION_OF_LEUKOCYTE_ADHESION_TO_VASCULAR_ENDOTHELIAL_CELL	-0.7936	-1.3495	0.076	1	1
FALSE	NEGATIVE_REGULATION_OF_CELLULAR_SENESCENCE	-0.6013	-1.4393	0.0763	1	1
FALSE	LUNG_SECRETORY_CELL_DIFFERENTIATION	-0.7387	-1.3796	0.0763	1	1
FALSE	CARDIAC_PACEMAKER_CELL_DIFFERENTIATION	-0.7647	-1.3454	0.0763	1	1
FALSE	DEVELOPMENT_OF_PRIMARY_FEMALE_SEXUAL_CHARACTERISTICS	-0.4771	-1.3248	0.0763	1	1
FALSE	FOLLICLE_STIMULATING_HORMONE_SECRETION	-0.795	-1.3655	0.0765	1	1
FALSE	TERPENOID_CATABOLIC_PROCESS	-0.7875	-1.3537	0.0765	1	1
FALSE	CELLULAR_RESPONSE_TO_RETINOIC_ACID	-0.5159	-1.3526	0.0765	1	1
FALSE	CILIUM_OR_FLAGELLUM_DEPENDENT_CELL_MOTILITY	-0.52	-1.3264	0.0766	1	1
FALSE	NEGATIVE_REGULATION_OF_ENDOCYTOSIS	-0.4462	-1.396	0.0768	1	1
FALSE	CELL_CYCLE_PHASE_TRANSITION	-0.3061	-1.5342	0.0769	1	1
FALSE	VIRAL_RNA_GENOME_REPLICATION	-0.4764	-1.4564	0.0769	1	1
FALSE	RESOLUTION_OF_MEIOTIC_RECOMBINATION_INTERMEDIATES	-0.6374	-1.4107	0.0769	1	1
FALSE	REGULATION_OF_BONE_REMODELING	-0.5078	-1.3489	0.0769	1	1
FALSE	ENDOCRINE_PANCREAS_DEVELOPMENT	-0.5466	-1.3841	0.0771	1	1
FALSE	NEGATIVE_REGULATION_OF_PROTEIN_TYROSINE_KINASE_ACTIVITY	-0.4199	-1.4506	0.0772	1	1
FALSE	REGULATION_OF_ALKALINE_PHOSPHATASE_ACTIVITY	0.6909	1.4701	0.0774	0.6875	1
FALSE	NEGATIVE_REGULATION_OF_MITOTIC_CELL_CYCLE	-0.3156	-1.4907	0.0774	1	1
FALSE	POSITIVE_REGULATION_OF_SYNAPTIC_VESICLE_RECYCLING	0.6344	1.479	0.0775	0.6876	1
FALSE	POSITIVE_REGULATION_OF_CALCIUM_ION_TRANSPORT_INTO_CYTOSOL	-0.4984	-1.3381	0.0777	1	1
FALSE	BONE_MINERALIZATION_INVOLVED_IN_BONE_MATURATION	-0.7326	-1.3823	0.0784	1	1
FALSE	POSITIVE_REGULATION_OF_PEPTIDE_HORMONE_SECRETION	-0.4502	-1.2959	0.0784	1	1
FALSE	ACETYL_COA_BIOSYNTHETIC_PROCESS	0.5483	1.5146	0.0785	0.6575	1
FALSE	MONOCYTE_CHEMOTAXIS	-0.5602	-1.3457	0.0787	1	1
FALSE	RESPONSE_TO_IRON_ION	-0.5424	-1.376	0.0789	1	1
FALSE	NEGATIVE_REGULATION_OF_CELL_SUBSTRATE_JUNCTION_ORGANIZATION	0.519	1.5234	0.079	0.6969	1
FALSE	POSITIVE_REGULATION_OF_INTERLEUKIN_17_PRODUCTION	-0.6899	-1.4011	0.0792	1	1
FALSE	NEGATIVE_REGULATION_OF_RECEPTOR_MEDIATED_ENDOCYTOSIS	-0.5211	-1.3973	0.0793	1	1
FALSE	ARACHIDONIC_ACID_SECRETION	-0.5889	-1.3484	0.0794	1	1
FALSE	POSITIVE_REGULATION_OF_TYROSINE_PHOSPHORYLATION_OF_STAT_PROTEIN	-0.517	-1.306	0.0794	1	1
FALSE	TAURINE_TRANSPORT	0.7076	1.4012	0.0795	0.7946	1
FALSE	GLYCEROLIPID_CATABOLIC_PROCESS	-0.4836	-1.3053	0.0798	1	1
FALSE	DEVELOPMENTAL_MATURATION	-0.4142	-1.293	0.0798	1	1
FALSE	POSITIVE_REGULATION_OF_CELL_CYCLE_PROCESS	-0.3706	-1.395	0.0799	1	1
FALSE	SPHINGOMYELIN_BIOSYNTHETIC_PROCESS	0.6431	1.4471	0.0802	0.7154	1
FALSE	OOCYTE_MATURATION	-0.5628	-1.3703	0.0802	1	1
FALSE	PEPTIDE_CROSS_LINKING	-0.6068	-1.3474	0.0802	1	1
FALSE	S_ADENOSYLMETHIONINE_METABOLIC_PROCESS	-0.5411	-1.4656	0.0804	1	1
FALSE	CEREBRAL_CORTEX_GABAERGIC_INTERNEURON_DIFFERENTIATION	-0.7248	-1.3586	0.0804	1	1
FALSE	NUCLEOTIDE_SALVAGE	-0.5405	-1.3786	0.0806	1	1
FALSE	DETECTION_OF_MECHANICAL_STIMULUS	-0.5555	-1.3415	0.0808	1	1
FALSE	FOREBRAIN_DORSAL_VENTRAL_PATTERN_FORMATION	-0.8512	-1.3071	0.0809	1	1
FALSE	POSITIVE_REGULATION_OF_PINOCYTOSIS	0.5585	1.4425	0.0811	0.7234	1
FALSE	RETICULOPHAGY	0.4195	1.3817	0.0811	0.8396	1
FALSE	POSITIVE_REGULATION_OF_T_HELPER_17_TYPE_IMMUNE_RESPONSE	-0.7304	-1.3459	0.0812	1	1
FALSE	ESTABLISHMENT_OF_GOLGI_LOCALIZATION	0.4831	1.3783	0.0816	0.8394	1
FALSE	CHONDROITIN_SULFATE_CATABOLIC_PROCESS	-0.6058	-1.374	0.0817	1	1
FALSE	EMBRYONIC_FORELIMB_MORPHOGENESIS	-0.6094	-1.3801	0.0818	1	1
FALSE	POSITIVE_REGULATION_OF_ENDOCYTIC_RECYCLING	-0.7556	-1.3726	0.0819	1	1
FALSE	POSITIVE_REGULATION_OF_HISTONE_UBIQUITINATION	0.6049	1.3804	0.082	0.842	1
FALSE	REGULATION_OF_HYDROLASE_ACTIVITY	-0.3264	-1.2599	0.082	1	1
FALSE	SYNAPTIC_VESICLE_RECYCLING_VIA_ENDOSOME	0.5933	1.4415	0.0821	0.7239	1
FALSE	RESPONSE_TO_INORGANIC_SUBSTANCE	-0.3642	-1.2831	0.0822	1	1
FALSE	REGULATION_OF_VOLTAGE_GATED_CALCIUM_CHANNEL_ACTIVITY	-0.525	-1.3798	0.0828	1	1
FALSE	HUMORAL_IMMUNE_RESPONSE_MEDIATED_BY_CIRCULATING_IMMUNOGLOBULIN	-0.5919	-1.376	0.0828	1	1
FALSE	EOSINOPHIL_CHEMOTAXIS	-0.6815	-1.3747	0.0828	1	1
FALSE	DNA_RECOMBINATION	-0.3761	-1.3761	0.0829	1	1
FALSE	DOUBLE_STRAND_BREAK_REPAIR	-0.3715	-1.4348	0.083	1	1
FALSE	THERMOCEPTION	-0.8443	-1.3351	0.0832	1	1
FALSE	HISTONE_UBIQUITINATION	0.3308	1.4766	0.0833	0.6882	1
FALSE	POSITIVE_REGULATION_OF_AUTOPHAGY_OF_MITOCHONDRION	0.5651	1.4851	0.0835	0.6674	1
FALSE	PROTEIN_HEXAMERIZATION	0.5631	1.5002	0.0838	0.6377	1
FALSE	NEUROBLAST_PROLIFERATION	-0.4881	-1.3666	0.0838	1	1
FALSE	CELL_FATE_COMMITMENT	-0.4773	-1.2925	0.0838	1	1
FALSE	NEGATIVE_REGULATION_OF_DNA_BINDING_TRANSCRIPTION_FACTOR_ACTIVITY	-0.3504	-1.3427	0.084	1	1
FALSE	MITOTIC_G2_M_TRANSITION_CHECKPOINT	-0.5092	-1.5325	0.0846	1	1
FALSE	RESPONSE_TO_BIOTIC_STIMULUS	-0.3964	-1.2883	0.0846	1	1
FALSE	PARASYMPATHETIC_NERVOUS_SYSTEM_DEVELOPMENT	-0.6717	-1.3618	0.0849	1	1
FALSE	REGULATION_OF_MODIFICATION_OF_POSTSYNAPTIC_ACTIN_CYTOSKELETON	0.6589	1.4218	0.085	0.7569	1
FALSE	HYALURONAN_METABOLIC_PROCESS	-0.544	-1.3894	0.0851	1	1
FALSE	CHROMOSOME_LOCALIZATION_TO_NUCLEAR_ENVELOPE_INVOLVED_IN_HOMOLOGOUS_CHROMOSOME_SEGREGATION	-0.7844	-1.3525	0.0851	1	1
FALSE	POSITIVE_REGULATION_OF_VASCULAR_ASSOCIATED_SMOOTH_MUSCLE_CELL_DIFFERENTIATION	0.6621	1.4003	0.0853	0.795	1
FALSE	INTERLEUKIN_17_PRODUCTION	-0.5886	-1.3848	0.0854	1	1
FALSE	SKELETAL_MUSCLE_CONTRACTION	-0.5353	-1.3122	0.0856	1	1
FALSE	INTERLEUKIN_1_ALPHA_PRODUCTION	-0.7079	-1.344	0.0857	1	1
FALSE	CELL_CYCLE_CHECKPOINT	-0.3881	-1.5476	0.0859	1	1
FALSE	REGULATION_OF_TRANSLATION_AT_SYNAPSE_MODULATING_SYNAPTIC_TRANSMISSION	0.6226	1.4062	0.0862	0.7922	1
FALSE	POSITIVE_REGULATION_OF_HORMONE_SECRETION	-0.4444	-1.2715	0.0862	1	1
FALSE	EPITHELIUM_DEVELOPMENT	-0.3971	-1.2436	0.0862	1	1
FALSE	CALCIUM_ION_TRANSMEMBRANE_TRANSPORT	-0.4444	-1.3235	0.0864	1	1
FALSE	POSITIVE_REGULATION_OF_MEIOTIC_CELL_CYCLE_PHASE_TRANSITION	-0.7686	-1.3455	0.0868	1	1
FALSE	LENS_DEVELOPMENT_IN_CAMERA_TYPE_EYE	-0.4703	-1.2959	0.0869	1	1
FALSE	ORGAN_OR_TISSUE_SPECIFIC_IMMUNE_RESPONSE	-0.555	-1.2891	0.0869	1	1
FALSE	VESICLE_TETHERING_TO_GOLGI	0.6662	1.3653	0.0871	0.8556	1
FALSE	MAINTENANCE_OF_GASTROINTESTINAL_EPITHELIUM	-0.6247	-1.3227	0.0871	1	1
FALSE	PHOSPHATIDYLINOSITOL_BIOSYNTHETIC_PROCESS	0.2854	1.4148	0.0874	0.7653	1
FALSE	REGULATION_OF_GASTRIC_ACID_SECRETION	-0.6946	-1.376	0.0874	1	1
FALSE	POSITIVE_REGULATION_OF_EXTRACELLULAR_MATRIX_DISASSEMBLY	-0.7483	-1.3659	0.0874	1	1
FALSE	SENSORY_ORGAN_MORPHOGENESIS	-0.4683	-1.314	0.0875	1	1
FALSE	REGULATION_OF_SULFUR_METABOLIC_PROCESS	0.5611	1.4653	0.0878	0.6843	1
FALSE	PLACENTA_DEVELOPMENT	-0.4226	-1.3378	0.0879	1	1
FALSE	REGULATION_OF_T_CELL_MEDIATED_IMMUNE_RESPONSE_TO_TUMOR_CELL	0.7639	1.3819	0.0881	0.8431	1
FALSE	NEGATIVE_REGULATION_OF_NERVOUS_SYSTEM_PROCESS	-0.6139	-1.3648	0.0881	1	1
FALSE	DORSAL_VENTRAL_PATTERN_FORMATION	-0.5295	-1.3216	0.0881	1	1
FALSE	WOUND_HEALING_INVOLVED_IN_INFLAMMATORY_RESPONSE	-0.6749	-1.3712	0.0884	1	1
FALSE	BRANCHED_CHAIN_AMINO_ACID_METABOLIC_PROCESS	0.5564	1.5419	0.0885	0.6853	1
FALSE	BRUSH_BORDER_ASSEMBLY	0.9005	1.2893	0.0888	0.9866	1
FALSE	CALCIUM_ION_TRANSPORT	-0.4281	-1.2935	0.0888	1	1
FALSE	FEEDING_BEHAVIOR	-0.5311	-1.3049	0.0889	1	1
FALSE	COLUMNAR_CUBOIDAL_EPITHELIAL_CELL_MATURATION	-0.6754	-1.4262	0.089	1	1
FALSE	ZYMOGEN_ACTIVATION	-0.5261	-1.3736	0.0891	1	1
FALSE	ESTROUS_CYCLE	-0.6255	-1.3603	0.0891	1	1
FALSE	MUSCLE_CELL_FATE_COMMITMENT	-0.681	-1.3582	0.0892	1	1
FALSE	LUNG_CELL_DIFFERENTIATION	-0.6108	-1.3578	0.0896	1	1
FALSE	POSITIVE_REGULATION_OF_TOLL_LIKE_RECEPTOR_2_SIGNALING_PATHWAY	0.6307	1.4806	0.0898	0.6848	1
FALSE	SOMITE_DEVELOPMENT	-0.4968	-1.3029	0.0898	1	1
FALSE	RESPONSE_TO_PH	-0.5358	-1.3412	0.0899	1	1
FALSE	GRANULOCYTE_MACROPHAGE_COLONY_STIMULATING_FACTOR_PRODUCTION	-0.6551	-1.3751	0.09	1	1
FALSE	MUSCLE_CELL_APOPTOTIC_PROCESS	-0.4451	-1.3632	0.0902	1	1
FALSE	CALCIUM_ION_IMPORT	-0.4912	-1.3349	0.0902	1	1
FALSE	STRIATED_MUSCLE_CELL_DIFFERENTIATION	-0.4398	-1.3126	0.0903	1	1
FALSE	POSITIVE_REGULATION_OF_SECONDARY_METABOLITE_BIOSYNTHETIC_PROCESS	-0.7484	-1.3659	0.0904	1	1
FALSE	NEGATIVE_REGULATION_OF_NEURON_DIFFERENTIATION	-0.5163	-1.306	0.0905	1	1
FALSE	NEGATIVE_REGULATION_OF_CARBOHYDRATE_METABOLIC_PROCESS	-0.446	-1.3388	0.0906	1	1
FALSE	SPINAL_CORD_ASSOCIATION_NEURON_DIFFERENTIATION	-0.6712	-1.3343	0.0909	1	1
FALSE	NEGATIVE_REGULATION_OF_CELL_MIGRATION_INVOLVED_IN_SPROUTING_ANGIOGENESIS	0.6114	1.4691	0.0911	0.6866	1
FALSE	NEURAL_NUCLEUS_DEVELOPMENT	-0.4689	-1.3124	0.0911	1	1
FALSE	POSITIVE_REGULATION_OF_CELL_CYCLE_PHASE_TRANSITION	-0.3723	-1.4	0.0913	1	1
FALSE	ACUTE_PHASE_RESPONSE	-0.6454	-1.319	0.0913	1	1
FALSE	LATE_NUCLEOPHAGY	-0.689	-1.4044	0.0915	1	1
FALSE	PROTEIN_MANNOSYLATION	0.4327	1.5089	0.092	0.6382	1
FALSE	RESPONSE_TO_FOOD	-0.5635	-1.3187	0.092	1	1
FALSE	COENZYME_A_BIOSYNTHETIC_PROCESS	0.5509	1.4631	0.0922	0.6906	1
FALSE	REGULATION_OF_SYSTEMIC_ARTERIAL_BLOOD_PRESSURE_BY_RENIN_ANGIOTENSIN	0.6859	1.4414	0.0922	0.7197	1
FALSE	REGULATION_OF_CELL_CYCLE_CHECKPOINT	-0.4101	-1.487	0.0922	1	1
FALSE	EATING_BEHAVIOR	-0.6013	-1.3206	0.0922	1	1
FALSE	REGULATION_OF_METAL_ION_TRANSPORT	-0.4244	-1.2914	0.0924	1	1
FALSE	TYPE_B_PANCREATIC_CELL_APOPTOTIC_PROCESS	-0.7367	-1.3651	0.0925	1	1
FALSE	MEIOTIC_CHROMOSOME_SEPARATION	-0.5743	-1.3569	0.0925	1	1
FALSE	FRUCTOSE_CATABOLIC_PROCESS_TO_HYDROXYACETONE_PHOSPHATE_AND_GLYCERALDEHYDE_3_PHOSPHATE	0.8053	1.3302	0.0926	0.916	1
FALSE	MITOCHONDRIAL_DNA_REPAIR	-0.5854	-1.3612	0.0926	1	1
FALSE	LEUCINE_CATABOLIC_PROCESS	0.7657	1.3465	0.0928	0.8916	1
FALSE	NEGATIVE_REGULATION_OF_HISTONE_ACETYLATION	-0.5471	-1.4156	0.0931	1	1
FALSE	POSITIVE_REGULATION_OF_TYPE_I_INTERFERON_MEDIATED_SIGNALING_PATHWAY	-0.6154	-1.4092	0.0932	1	1
FALSE	NEGATIVE_REGULATION_OF_TUMOR_NECROSIS_FACTOR_MEDIATED_SIGNALING_PATHWAY	-0.5824	-1.4025	0.0936	1	1
FALSE	MESODERM_DEVELOPMENT	-0.4245	-1.2395	0.0938	1	1
FALSE	GLANDULAR_EPITHELIAL_CELL_DIFFERENTIATION	-0.5054	-1.2869	0.0941	1	1
FALSE	BENZENE_CONTAINING_COMPOUND_METABOLIC_PROCESS	-0.5575	-1.331	0.0942	1	1
FALSE	MITOTIC_CELL_CYCLE	-0.309	-1.4663	0.0943	1	1
FALSE	EPITHELIAL_CELL_FATE_COMMITMENT	-0.6528	-1.3615	0.0943	1	1
FALSE	CHOLINE_METABOLIC_PROCESS	0.6986	1.4049	0.0944	0.7894	1
FALSE	DNA_DEPENDENT_DNA_REPLICATION_MAINTENANCE_OF_FIDELITY	-0.4667	-1.4836	0.0944	1	1
FALSE	STRIATED_MUSCLE_CELL_APOPTOTIC_PROCESS	-0.5372	-1.3761	0.0944	1	1
FALSE	NEGATIVE_REGULATION_OF_CELL_DEATH	-0.3359	-1.2599	0.0945	1	1
FALSE	PROTEIN_LOCALIZATION_TO_NUCLEUS	-0.279	-1.3214	0.0946	1	1
FALSE	NEGATIVE_REGULATION_OF_EPIDERMAL_GROWTH_FACTOR_ACTIVATED_RECEPTOR_ACTIVITY	-0.5434	-1.4366	0.0947	1	1
FALSE	POSITIVE_REGULATION_OF_CELL_CYCLE_G2_M_PHASE_TRANSITION	-0.4976	-1.4795	0.0948	1	1
FALSE	PHOSPHATIDYLETHANOLAMINE_METABOLIC_PROCESS	-0.5086	-1.342	0.0948	1	1
FALSE	EPITHELIAL_STRUCTURE_MAINTENANCE	-0.5749	-1.3143	0.0949	1	1
FALSE	NEGATIVE_REGULATION_OF_CELL_CYCLE_PHASE_TRANSITION	-0.3175	-1.453	0.095	1	1
FALSE	REGULATION_OF_MITOTIC_NUCLEAR_DIVISION	-0.4347	-1.4321	0.0952	1	1
FALSE	INNATE_IMMUNE_RESPONSE	-0.4162	-1.3063	0.0952	1	1
FALSE	REGULATION_OF_REPRODUCTIVE_PROCESS	-0.4545	-1.2818	0.0953	1	1
FALSE	CELL_CYCLE_G1_S_PHASE_TRANSITION	-0.3226	-1.4467	0.0956	1	1
FALSE	AMELOGENESIS	-0.5797	-1.3441	0.0958	1	1
FALSE	REGULATION_OF_CELL_CYCLE_PROCESS	-0.2965	-1.388	0.0961	1	1
FALSE	AGGREPHAGY	0.5937	1.4465	0.0963	0.7133	1
FALSE	UDP_N_ACETYLGLUCOSAMINE_BIOSYNTHETIC_PROCESS	-0.5526	-1.4721	0.0963	1	1
FALSE	INDUCTION_OF_POSITIVE_CHEMOTAXIS	-0.6542	-1.3822	0.0963	1	1
FALSE	REGULATION_OF_WOUND_HEALING_SPREADING_OF_EPIDERMAL_CELLS	0.6831	1.3837	0.0967	0.8428	1
FALSE	RESPONSE_TO_ZINC_ION	-0.5118	-1.3207	0.0968	1	1
FALSE	POSITIVE_REGULATION_OF_G_PROTEIN_COUPLED_RECEPTOR_SIGNALING_PATHWAY	-0.6095	-1.3206	0.097	1	1
FALSE	DIENCEPHALON_DEVELOPMENT	-0.5349	-1.2942	0.097	1	1
FALSE	CIRCADIAN_SLEEP_WAKE_CYCLE_SLEEP	-0.6314	-1.3261	0.0974	1	1
FALSE	SINOATRIAL_NODE_DEVELOPMENT	-0.769	-1.3117	0.0977	1	1
FALSE	ATTACHMENT_OF_MITOTIC_SPINDLE_MICROTUBULES_TO_KINETOCHORE	-0.6354	-1.5153	0.0978	1	1
FALSE	TELOMERIC_LOOP_DISASSEMBLY	-0.6734	-1.3902	0.0978	1	1
FALSE	COLLAGEN_CATABOLIC_PROCESS	-0.5916	-1.3427	0.0978	1	1
FALSE	NEGATIVE_REGULATION_OF_CYSTEINE_TYPE_ENDOPEPTIDASE_ACTIVITY_INVOLVED_IN_APOPTOTIC_SIGNALING_PATHWAY	-0.6951	-1.3762	0.098	1	1
FALSE	TELOMERASE_HOLOENZYME_COMPLEX_ASSEMBLY	0.6121	1.4067	0.0982	0.794	1
FALSE	REGULATION_OF_SPINDLE_CHECKPOINT	-0.4863	-1.4253	0.0982	1	1
FALSE	REGULATION_OF_SUBSTRATE_ADHESION_DEPENDENT_CELL_SPREADING	-0.4727	-1.3931	0.0982	1	1
FALSE	PURINE_CONTAINING_COMPOUND_TRANSMEMBRANE_TRANSPORT	-0.6145	-1.3885	0.0982	1	1
FALSE	NEGATIVE_REGULATION_OF_VOLTAGE_GATED_CALCIUM_CHANNEL_ACTIVITY	-0.6436	-1.3594	0.0982	1	1
FALSE	CGMP_METABOLIC_PROCESS	-0.5895	-1.3372	0.0984	1	1
FALSE	INNATE_IMMUNE_RESPONSE_IN_MUCOSA	-0.6	-1.2979	0.0985	1	1
FALSE	CIRCADIAN_SLEEP_WAKE_CYCLE	-0.5905	-1.3054	0.0986	1	1
FALSE	STEROID_CATABOLIC_PROCESS	-0.5734	-1.3298	0.0987	1	1
FALSE	REGULATION_OF_MITOTIC_SISTER_CHROMATID_SEGREGATION	-0.5215	-1.5248	0.0988	1	1
FALSE	MUSCLE_ORGAN_DEVELOPMENT	-0.4301	-1.295	0.099	1	1
FALSE	POSITIVE_REGULATION_OF_NUCLEOCYTOPLASMIC_TRANSPORT	-0.3538	-1.4375	0.0992	1	1
FALSE	CHROMOSOME_ORGANIZATION	-0.3027	-1.3209	0.0992	1	1
FALSE	PROTEIN_MONOUBIQUITINATION	0.2702	1.3967	0.0994	0.8095	1
FALSE	DNA_DAMAGE_RESPONSE_SIGNAL_TRANSDUCTION_BY_P53_CLASS_MEDIATOR	-0.3463	-1.4593	0.0996	1	1
FALSE	REGULATION_OF_HUMORAL_IMMUNE_RESPONSE	-0.5675	-1.3382	0.0998	1	1
FALSE	REGULATION_OF_HISTONE_H3_K9_TRIMETHYLATION	0.5616	1.4037	0.1	0.7867	1
FALSE	LUNG_EPITHELIUM_DEVELOPMENT	-0.571	-1.3583	0.1	1	1
FALSE	POSITIVE_REGULATION_OF_GASTRULATION	-0.7653	-1.3316	0.1	1	1
FALSE	DNA_REPLICATION_CHECKPOINT	-0.6271	-1.4495	0.1004	1	1
FALSE	FEMALE_MEIOTIC_NUCLEAR_DIVISION	-0.5742	-1.3977	0.1004	1	1
FALSE	CHROMOSOME_LOCALIZATION	-0.4348	-1.4164	0.1008	1	1
FALSE	NEGATIVE_REGULATION_OF_CYTOKINESIS	-0.7204	-1.407	0.101	1	1
FALSE	RESPONSE_TO_X_RAY	-0.4906	-1.4333	0.1012	1	1
FALSE	NEGATIVE_REGULATION_OF_CELL_AGING	-0.5459	-1.4223	0.1012	1	1
FALSE	POSITIVE_REGULATION_OF_RELEASE_OF_SEQUESTERED_CALCIUM_ION_INTO_CYTOSOL	-0.4977	-1.3134	0.1012	1	1
FALSE	PENETRATION_OF_ZONA_PELLUCIDA	-0.7564	-1.3599	0.1014	1	1
FALSE	ENDODERMAL_CELL_DIFFERENTIATION	-0.55	-1.3423	0.1014	1	1
FALSE	NEGATIVE_REGULATION_OF_TRANSMISSION_OF_NERVE_IMPULSE	-0.7827	-1.3157	0.1014	1	1
FALSE	REGULATION_OF_VASCULAR_ASSOCIATED_SMOOTH_MUSCLE_CELL_DIFFERENTIATION	0.573	1.4095	0.1017	0.7835	1
FALSE	REGULATION_OF_RESPONSE_TO_EXTRACELLULAR_STIMULUS	-0.5545	-1.3333	0.1018	1	1
FALSE	HYPOTHALAMUS_CELL_DIFFERENTIATION	-0.76	-1.3275	0.1018	1	1
FALSE	NUCLEAR_CHROMOSOME_SEGREGATION	-0.4122	-1.4198	0.1021	1	1
FALSE	TONGUE_DEVELOPMENT	-0.6071	-1.3198	0.1024	1	1
FALSE	CHROMOSOME_ORGANIZATION_INVOLVED_IN_MEIOTIC_CELL_CYCLE	-0.529	-1.3279	0.1025	1	1
FALSE	NEGATIVE_REGULATION_OF_HORMONE_SECRETION	-0.4758	-1.2746	0.1028	1	1
FALSE	LYSOSOMAL_MICROAUTOPHAGY	0.5806	1.3876	0.1029	0.8305	1
FALSE	CYTOLYSIS	-0.6239	-1.3494	0.103	1	1
FALSE	RESPONSE_TO_MITOCHONDRIAL_DEPOLARISATION	0.3898	1.4522	0.1031	0.7151	1
FALSE	DETECTION_OF_CHEMICAL_STIMULUS_INVOLVED_IN_SENSORY_PERCEPTION_OF_TASTE	-0.6073	-1.2729	0.1032	1	1
FALSE	CELLULAR_RESPONSE_TO_DNA_DAMAGE_STIMULUS	-0.2653	-1.4144	0.1033	1	1
FALSE	NEGATIVE_REGULATION_OF_METALLOPEPTIDASE_ACTIVITY	0.6524	1.4412	0.1034	0.7155	1
FALSE	DNA_INTEGRITY_CHECKPOINT	-0.375	-1.5225	0.1034	1	1
FALSE	RESPONSE_TO_INTERLEUKIN_4	-0.5071	-1.4004	0.1034	1	1
FALSE	CELL_MIGRATION_IN_HINDBRAIN	-0.637	-1.3612	0.1035	1	1
FALSE	DEFENSE_RESPONSE	-0.4083	-1.2907	0.1035	1	1
FALSE	REGULATION_OF_CELL_CYCLE_PHASE_TRANSITION	-0.2872	-1.4499	0.1038	1	1
FALSE	REGULATION_OF_IRON_ION_TRANSPORT	-0.7288	-1.3431	0.1038	1	1
FALSE	ENERGY_RESERVE_METABOLIC_PROCESS	-0.4137	-1.3249	0.1038	1	1
FALSE	METAL_ION_TRANSPORT	-0.416	-1.2836	0.1038	1	1
FALSE	CELL_PROLIFERATION_IN_MIDBRAIN	-0.7476	-1.3504	0.1041	1	1
FALSE	CELL_FATE_SPECIFICATION_INVOLVED_IN_PATTERN_SPECIFICATION	-0.7733	-1.3247	0.1042	1	1
FALSE	MYOTUBE_DIFFERENTIATION	-0.4442	-1.304	0.1043	1	1
FALSE	POSITIVE_REGULATION_OF_FIBROBLAST_MIGRATION	0.5802	1.4481	0.1044	0.7207	1
FALSE	GERM_CELL_DEVELOPMENT	-0.4685	-1.294	0.1044	1	1
FALSE	RESPONSE_TO_EXTRACELLULAR_STIMULUS	-0.3423	-1.2289	0.1046	1	1
FALSE	REGULATION_OF_CELLULAR_CARBOHYDRATE_METABOLIC_PROCESS	-0.3499	-1.2725	0.1047	1	1
FALSE	RESPONSE_TO_ETHANOL	-0.4205	-1.2436	0.1048	1	1
FALSE	MICROVILLUS_ASSEMBLY	0.4949	1.3836	0.105	0.8386	1
FALSE	POSITIVE_REGULATION_OF_RECEPTOR_SIGNALING_PATHWAY_VIA_STAT	-0.5086	-1.2821	0.1055	1	1
FALSE	CHROMOSOME_SEGREGATION	-0.3934	-1.4362	0.1058	1	1
FALSE	SPINDLE_ASSEMBLY	-0.3766	-1.4959	0.1068	1	1
FALSE	RESPONSE_TO_INSULIN	-0.3104	-1.2581	0.1068	1	1
FALSE	PROTON_TRANSPORTING_V_TYPE_ATPASE_COMPLEX_ASSEMBLY	0.7179	1.3753	0.1069	0.8465	1
FALSE	COLLAGEN_BIOSYNTHETIC_PROCESS	-0.5074	-1.3611	0.1069	1	1
FALSE	PEPTIDYL_PROLINE_MODIFICATION	-0.4149	-1.3367	0.1071	1	1
FALSE	ANATOMICAL_STRUCTURE_ARRANGEMENT	-0.6219	-1.3874	0.1075	1	1
FALSE	CELL_DIFFERENTIATION_INVOLVED_IN_EMBRYONIC_PLACENTA_DEVELOPMENT	-0.5435	-1.3318	0.1075	1	1
FALSE	SOMITOGENESIS	-0.5072	-1.3062	0.1078	1	1
FALSE	OVULATION	-0.6099	-1.3444	0.1079	1	1
FALSE	LIPID_CATABOLIC_PROCESS	-0.3859	-1.2489	0.108	1	1
FALSE	KIDNEY_MESENCHYME_DEVELOPMENT	-0.6012	-1.3643	0.1081	1	1
FALSE	SPERM_MOTILITY	-0.5037	-1.2801	0.1088	1	1
FALSE	RESPONSE_TO_ABIOTIC_STIMULUS	-0.3058	-1.2368	0.1089	1	1
FALSE	PROTEIN_K63_LINKED_DEUBIQUITINATION	0.4068	1.456	0.1091	0.7115	1
FALSE	NEGATIVE_REGULATION_OF_SEQUESTERING_OF_TRIGLYCERIDE	0.614	1.3965	0.1091	0.8061	1
FALSE	REGULATION_OF_AUTOPHAGOSOME_ASSEMBLY	0.2704	1.3515	0.1091	0.8903	1
FALSE	ALANINE_TRANSPORT	-0.6426	-1.3364	0.1091	1	1
FALSE	NEGATIVE_REGULATION_OF_CELL_DIFFERENTIATION	-0.3927	-1.2596	0.1093	1	1
FALSE	VIRAL_TRANSLATIONAL_TERMINATION_REINITIATION	0.6185	1.3368	0.11	0.9049	1
FALSE	PALLIUM_DEVELOPMENT	-0.3917	-1.257	0.11	1	1
FALSE	AMACRINE_CELL_DIFFERENTIATION	-0.7529	-1.3151	0.1102	1	1
FALSE	NEGATIVE_REGULATION_OF_CHROMATIN_ASSEMBLY_OR_DISASSEMBLY	-0.8037	-1.3129	0.1102	1	1
FALSE	NEGATIVE_REGULATION_OF_GENE_SILENCING	-0.5309	-1.3292	0.1103	1	1
FALSE	POSITIVE_REGULATION_OF_NITRIC_OXIDE_MEDIATED_SIGNAL_TRANSDUCTION	0.7823	1.341	0.1104	0.8951	1
FALSE	TOOTH_MINERALIZATION	-0.5605	-1.2735	0.1106	1	1
FALSE	ADENOHYPOPHYSIS_DEVELOPMENT	-0.679	-1.3184	0.1107	1	1
FALSE	RENIN_SECRETION_INTO_BLOOD_STREAM	0.7793	1.3727	0.1109	0.8422	1
FALSE	RESPONSE_TO_MECHANICAL_STIMULUS	-0.4029	-1.2814	0.1109	1	1
FALSE	GLAND_DEVELOPMENT	-0.3692	-1.2532	0.1111	1	1
FALSE	SERTOLI_CELL_DEVELOPMENT	-0.6069	-1.3641	0.1113	1	1
FALSE	SPINAL_CORD_DEVELOPMENT	-0.4794	-1.2723	0.1113	1	1
FALSE	RESPONSE_TO_METAL_ION	-0.3797	-1.2614	0.1113	1	1
FALSE	POSITIVE_REGULATION_OF_BIOSYNTHETIC_PROCESS	-0.3043	-1.2536	0.1118	1	1
FALSE	MITOTIC_NUCLEAR_DIVISION	-0.3793	-1.4788	0.112	1	1
FALSE	REGULATION_OF_MYOTUBE_DIFFERENTIATION	-0.5328	-1.2865	0.112	1	1
FALSE	POSITIVE_REGULATION_OF_TRIGLYCERIDE_METABOLIC_PROCESS	-0.6165	-1.3735	0.1124	1	1
FALSE	BLASTOCYST_DEVELOPMENT	-0.3853	-1.3146	0.1124	1	1
FALSE	REGULATION_OF_T_HELPER_2_CELL_CYTOKINE_PRODUCTION	-0.6506	-1.3123	0.1125	1	1
FALSE	NOSE_DEVELOPMENT	-0.6582	-1.3553	0.1126	1	1
FALSE	CELL_MOTILITY_INVOLVED_IN_CEREBRAL_CORTEX_RADIAL_GLIA_GUIDED_MIGRATION	0.6331	1.3793	0.1129	0.8383	1
FALSE	REGULATION_OF_EXECUTION_PHASE_OF_APOPTOSIS	-0.648	-1.3516	0.1129	1	1
FALSE	ACTIN_CROSSLINK_FORMATION	-0.5112	-1.3377	0.1129	1	1
FALSE	MYOFIBRIL_ASSEMBLY	-0.533	-1.2966	0.1129	1	1
FALSE	METHYLATION	-0.2766	-1.3079	0.1131	1	1
FALSE	SYNAPTIC_VESICLE_ENDOSOMAL_PROCESSING	0.5351	1.3955	0.1134	0.807	1
FALSE	POSITIVE_REGULATION_OF_ODONTOGENESIS	0.7556	1.3646	0.1139	0.8551	1
FALSE	COMPLEMENT_ACTIVATION_ALTERNATIVE_PATHWAY	-0.6574	-1.3436	0.1141	1	1
FALSE	DNA_BIOSYNTHETIC_PROCESS	-0.2735	-1.3344	0.1141	1	1
FALSE	REGULATION_OF_POTASSIUM_ION_EXPORT_ACROSS_PLASMA_MEMBRANE	-0.7568	-1.3332	0.1143	1	1
FALSE	NEGATIVE_REGULATION_OF_LIPOPROTEIN_PARTICLE_CLEARANCE	-0.7374	-1.3231	0.1147	1	1
FALSE	SYNAPTIC_VESICLE_PRIMING	-0.5456	-1.3326	0.1148	1	1
FALSE	POSITIVE_REGULATION_OF_CALCIUM_ION_TRANSMEMBRANE_TRANSPORT	-0.4295	-1.2667	0.1148	1	1
FALSE	REPRODUCTIVE_SYSTEM_DEVELOPMENT	-0.3982	-1.2619	0.1152	1	1
FALSE	ADIPONECTIN_ACTIVATED_SIGNALING_PATHWAY	0.5328	1.3929	0.1153	0.8163	1
FALSE	HORMONE_BIOSYNTHETIC_PROCESS	-0.465	-1.2607	0.1153	1	1
FALSE	NEGATIVE_REGULATION_OF_HELICASE_ACTIVITY	0.5996	1.4037	0.1155	0.791	1
FALSE	NEGATIVE_REGULATION_OF_PEPTIDYL_LYSINE_ACETYLATION	-0.473	-1.3715	0.1155	1	1
FALSE	DNA_REPAIR	-0.2942	-1.4064	0.1159	1	1
FALSE	MYOTUBE_CELL_DEVELOPMENT	-0.545	-1.3455	0.1161	1	1
FALSE	SPINAL_CORD_MOTOR_NEURON_CELL_FATE_SPECIFICATION	-0.7063	-1.3187	0.1163	1	1
FALSE	HINDBRAIN_RADIAL_GLIA_GUIDED_CELL_MIGRATION	-0.6976	-1.3361	0.1164	1	1
FALSE	METANEPHRIC_MESENCHYME_DEVELOPMENT	-0.6174	-1.3463	0.1165	1	1
FALSE	POSITIVE_REGULATION_OF_TRANSCRIPTION_OF_NOTCH_RECEPTOR_TARGET	0.549	1.472	0.1166	0.6944	1
FALSE	MITOTIC_SISTER_CHROMATID_COHESION	-0.5011	-1.4345	0.1166	1	1
FALSE	MICROTUBULE_ANCHORING_AT_CENTROSOME	0.523	1.4664	0.1167	0.6843	1
FALSE	REGULATION_OF_CD40_SIGNALING_PATHWAY	-0.6982	-1.3638	0.1167	1	1
FALSE	HYDROCARBON_METABOLIC_PROCESS	-0.6945	-1.2997	0.1167	1	1
FALSE	POSITIVE_REGULATION_OF_SUBSTRATE_ADHESION_DEPENDENT_CELL_SPREADING	-0.4874	-1.3739	0.1168	1	1
FALSE	REGULATION_OF_KIDNEY_DEVELOPMENT	-0.5857	-1.3118	0.1168	1	1
FALSE	REGULATION_OF_CHROMOSOME_SEGREGATION	-0.4464	-1.4631	0.1169	1	1
FALSE	PRESYNAPTIC_MODULATION_OF_CHEMICAL_SYNAPTIC_TRANSMISSION	-0.6731	-1.3367	0.117	1	1
FALSE	REGULATION_OF_PHOSPHATIDYLCHOLINE_METABOLIC_PROCESS	-0.569	-1.3768	0.1172	1	1
FALSE	RHOMBOMERE_DEVELOPMENT	-0.702	-1.3199	0.1172	1	1
FALSE	REGULATION_OF_COLLAGEN_METABOLIC_PROCESS	-0.5014	-1.3366	0.1174	1	1
FALSE	HEXOSE_PHOSPHATE_TRANSPORT	0.7321	1.2955	0.1185	0.9777	1
FALSE	POSITIVE_REGULATION_OF_TRIGLYCERIDE_LIPASE_ACTIVITY	-0.7294	-1.3084	0.1186	1	1
FALSE	REGULATION_OF_TELOMERASE_ACTIVITY	-0.3909	-1.3937	0.1187	1	1
FALSE	CHEMICAL_SYNAPTIC_TRANSMISSION_POSTSYNAPTIC	-0.4993	-1.273	0.1188	1	1
FALSE	OXALOACETATE_METABOLIC_PROCESS	0.6642	1.3711	0.119	0.8378	1
FALSE	HISTONE_SERINE_PHOSPHORYLATION	-0.595	-1.3773	0.119	1	1
FALSE	CHROMOSOME_CONDENSATION	-0.5167	-1.3377	0.1192	1	1
FALSE	REGULATION_OF_CELLULAR_RESPONSE_TO_HYPOXIA	0.5905	1.4197	0.1194	0.7584	1
FALSE	REGULATION_OF_TRIGLYCERIDE_METABOLIC_PROCESS	-0.5477	-1.3323	0.1194	1	1
FALSE	GABAERGIC_NEURON_DIFFERENTIATION	-0.6687	-1.3161	0.1199	1	1
FALSE	GLYCEROPHOSPHOLIPID_CATABOLIC_PROCESS	-0.466	-1.2712	0.12	1	1
FALSE	NEGATIVE_REGULATION_OF_INTERFERON_GAMMA_PRODUCTION	-0.5351	-1.3169	0.1201	1	1
FALSE	NEGATIVE_REGULATION_OF_CELL_JUNCTION_ASSEMBLY	0.4822	1.3577	0.1202	0.8701	1
FALSE	ARGININE_METABOLIC_PROCESS	0.5349	1.3642	0.1208	0.8533	1
FALSE	MRNA_METABOLIC_PROCESS	-0.2165	-1.3493	0.1208	1	1
FALSE	NEGATIVE_REGULATION_OF_CARDIAC_MUSCLE_ADAPTATION	0.663	1.3902	0.1209	0.826	1
FALSE	REGULATION_OF_GTP_BINDING	0.482	1.431	0.121	0.7485	1
FALSE	REGULATION_OF_CHROMOSOME_ORGANIZATION	-0.2877	-1.3893	0.121	1	1
FALSE	RNA_POLYMERASE_II_PREINITIATION_COMPLEX_ASSEMBLY	-0.529	-1.4003	0.1211	1	1
FALSE	REGULATION_OF_ENDOPLASMIC_RETICULUM_TUBULAR_NETWORK_ORGANIZATION	0.6325	1.3211	0.1213	0.9467	1
FALSE	FEMALE_SEX_DIFFERENTIATION	-0.4516	-1.2594	0.1213	1	1
FALSE	REGULATION_OF_TUMOR_NECROSIS_FACTOR_MEDIATED_SIGNALING_PATHWAY	-0.3873	-1.3721	0.1214	1	1
FALSE	TRANSITION_BETWEEN_FAST_AND_SLOW_FIBER	-0.799	-1.2959	0.1216	1	1
FALSE	POSITIVE_REGULATION_OF_RECEPTOR_MEDIATED_ENDOCYTOSIS	-0.4747	-1.3278	0.1217	1	1
FALSE	GOLGI_TO_ENDOSOME_TRANSPORT	0.3824	1.3335	0.1218	0.9103	1
FALSE	FORMATION_OF_EXTRACHROMOSOMAL_CIRCULAR_DNA	-0.616	-1.3919	0.122	1	1
FALSE	GASTRIC_MOTILITY	-0.7495	-1.3381	0.122	1	1
FALSE	POSITIVE_REGULATION_OF_NUCLEOBASE_CONTAINING_COMPOUND_METABOLIC_PROCESS	-0.2997	-1.2412	0.1228	1	1
FALSE	NUCLEAR_ENVELOPE_ORGANIZATION	-0.3195	-1.3889	0.1233	1	1
FALSE	REGULATION_OF_DNA_TEMPLATED_TRANSCRIPTION_INITIATION	-0.3795	-1.382	0.1236	1	1
FALSE	THYROID_GLAND_DEVELOPMENT	-0.5687	-1.3384	0.1237	1	1
FALSE	PHOSPHATIDIC_ACID_METABOLIC_PROCESS	-0.4428	-1.288	0.1238	1	1
FALSE	PROTEIN_FOLDING	-0.275	-1.2395	0.1238	1	1
FALSE	CELLULAR_TRANSITION_METAL_ION_HOMEOSTASIS	-0.4427	-1.3002	0.124	1	1
FALSE	GLYCOPROTEIN_CATABOLIC_PROCESS	-0.5016	-1.3492	0.1242	1	1
FALSE	POSITIVE_REGULATION_OF_PROTEIN_IMPORT	-0.4043	-1.3842	0.1243	1	1
FALSE	REGULATION_OF_CYSTEINE_TYPE_ENDOPEPTIDASE_ACTIVITY_INVOLVED_IN_APOPTOTIC_SIGNALING_PATHWAY	-0.533	-1.3828	0.1245	1	1
FALSE	POSITIVE_REGULATION_OF_PEPTIDE_SECRETION	-0.391	-1.2344	0.1245	1	1
FALSE	TROPHOBLAST_GIANT_CELL_DIFFERENTIATION	-0.6492	-1.3476	0.1248	1	1
FALSE	POSITIVE_REGULATION_OF_ARP2_3_COMPLEX_MEDIATED_ACTIN_NUCLEATION	0.4732	1.3747	0.125	0.8409	1
FALSE	SENSORY_ORGAN_DEVELOPMENT	-0.42	-1.2514	0.125	1	1
FALSE	REGULATION_OF_CARDIOBLAST_DIFFERENTIATION	-0.7332	-1.2839	0.1252	1	1
FALSE	CHROMATIN_MAINTENANCE	0.5282	1.3078	0.1253	0.9681	1
FALSE	REGULATION_OF_HEXOKINASE_ACTIVITY	-0.6241	-1.3674	0.1253	1	1
FALSE	POSITIVE_REGULATION_OF_DNA_REPLICATION	-0.4443	-1.354	0.1253	1	1
FALSE	CELLULAR_RESPONSE_TO_IRON_ION	-0.7024	-1.3578	0.1255	1	1
FALSE	REGULATION_OF_NEURON_MIGRATION	-0.5128	-1.2975	0.1255	1	1
FALSE	NEGATIVE_REGULATION_OF_DENDRITIC_SPINE_MORPHOGENESIS	0.6993	1.3503	0.1258	0.8922	1
FALSE	POSITIVE_REGULATION_OF_CELLULAR_RESPONSE_TO_TRANSFORMING_GROWTH_FACTOR_BETA_STIMULUS	0.4469	1.3559	0.126	0.8755	1
FALSE	EXTRACELLULAR_MATRIX_DISASSEMBLY	-0.502	-1.2893	0.126	1	1
FALSE	MESENDODERM_DEVELOPMENT	-0.7418	-1.3242	0.1262	1	1
FALSE	ACETYL_COA_BIOSYNTHETIC_PROCESS_FROM_PYRUVATE	0.5697	1.4053	0.1263	0.7919	1
FALSE	HISTONE_METHYLATION	-0.3358	-1.3263	0.1265	1	1
FALSE	APOPTOTIC_PROCESS	-0.2964	-1.2246	0.1268	1	1
FALSE	VALINE_METABOLIC_PROCESS	0.603	1.4343	0.127	0.7364	1
FALSE	REGULATION_OF_PROTEIN_LOCALIZATION_TO_CELL_CORTEX	-0.6289	-1.3506	0.127	1	1
FALSE	REGULATION_OF_INTRACELLULAR_TRANSPORT	-0.2342	-1.2532	0.127	1	1
FALSE	SINGLE_STRANDED_VIRAL_RNA_REPLICATION_VIA_DOUBLE_STRANDED_DNA_INTERMEDIATE	-0.5716	-1.3559	0.1272	1	1
FALSE	L_SERINE_METABOLIC_PROCESS	-0.6379	-1.3439	0.1272	1	1
FALSE	HISTONE_H2A_ACETYLATION	0.3461	1.2359	0.1275	1	1
FALSE	DNA_CATABOLIC_PROCESS	-0.4125	-1.3053	0.128	1	1
FALSE	NEGATIVE_REGULATION_OF_HEXOKINASE_ACTIVITY	-0.799	-1.3319	0.1281	1	1
FALSE	NEGATIVE_REGULATION_OF_HISTONE_MODIFICATION	-0.386	-1.3322	0.1282	1	1
FALSE	NEGATIVE_REGULATION_OF_TRANSCRIPTION_BY_RNA_POLYMERASE_II	-0.309	-1.255	0.1283	1	1
FALSE	SIGNAL_TRANSDUCTION_IN_RESPONSE_TO_DNA_DAMAGE	-0.3168	-1.3858	0.1284	1	1
FALSE	TRANSPOSITION	-0.5523	-1.3036	0.1284	1	1
FALSE	HISTONE_PHOSPHORYLATION	-0.4242	-1.403	0.1285	1	1
FALSE	CRANIAL_NERVE_DEVELOPMENT	-0.4868	-1.2569	0.1285	1	1
FALSE	FORMATION_OF_PRIMARY_GERM_LAYER	-0.4403	-1.2865	0.1287	1	1
FALSE	REGULATION_OF_TYPE_I_INTERFERON_MEDIATED_SIGNALING_PATHWAY	-0.4292	-1.4058	0.1288	1	1
FALSE	POSITIVE_REGULATION_OF_SIGNAL_TRANSDUCTION_BY_P53_CLASS_MEDIATOR	-0.472	-1.3707	0.1288	1	1
FALSE	PROTEIN_IMPORT	-0.2693	-1.2693	0.129	1	1
FALSE	CARDIAC_CONDUCTION	-0.4508	-1.2544	0.1291	1	1
FALSE	MEIOSIS_II_CELL_CYCLE_PROCESS	-0.7356	-1.3345	0.1292	1	1
FALSE	MUSCLE_ORGAN_MORPHOGENESIS	-0.4804	-1.2509	0.1293	1	1
FALSE	NEGATIVE_REGULATION_OF_VASCULAR_ENDOTHELIAL_CELL_PROLIFERATION	0.7408	1.375	0.1294	0.8433	1
FALSE	REGULATION_OF_COMPLEMENT_ACTIVATION	-0.5737	-1.3129	0.1296	1	1
FALSE	POSITIVE_REGULATION_OF_TRANSCRIPTION_BY_RNA_POLYMERASE_II	-0.3267	-1.2346	0.1297	1	1
FALSE	POSITIVE_REGULATION_OF_NEUTROPHIL_MIGRATION	-0.5593	-1.3667	0.1298	1	1
FALSE	POSITIVE_REGULATION_OF_IMMUNOGLOBULIN_PRODUCTION	-0.52	-1.3514	0.1298	1	1
FALSE	CELL_CELL_ADHESION_INVOLVED_IN_GASTRULATION	-0.6417	-1.3455	0.1298	1	1
FALSE	BIOMINERALIZATION	-0.4285	-1.2465	0.1302	1	1
FALSE	LONG_CHAIN_FATTY_ACID_TRANSPORT	-0.4156	-1.2152	0.1302	1	1
FALSE	POSITIVE_REGULATION_OF_CAMP_MEDIATED_SIGNALING	-0.6261	-1.287	0.1303	1	1
FALSE	NEGATIVE_REGULATION_OF_NEURON_DEATH	-0.392	-1.2615	0.1306	1	1
FALSE	REGULATION_OF_NATURAL_KILLER_CELL_ACTIVATION	-0.5393	-1.3292	0.1308	1	1
FALSE	MUSCLE_CELL_DIFFERENTIATION	-0.4019	-1.2704	0.131	1	1
FALSE	POSITIVE_REGULATION_OF_MUSCLE_CELL_APOPTOTIC_PROCESS	-0.4979	-1.3457	0.1313	1	1
FALSE	NEGATIVE_REGULATION_OF_GASTRIC_ACID_SECRETION	-0.7412	-1.3194	0.1313	1	1
FALSE	EMBRYONIC_ORGAN_MORPHOGENESIS	-0.4302	-1.2616	0.1313	1	1
FALSE	REGULATION_OF_TRANSLATION_IN_RESPONSE_TO_STRESS	0.3859	1.3247	0.1314	0.9325	1
FALSE	CYCLOOXYGENASE_PATHWAY	-0.6492	-1.3945	0.1315	1	1
FALSE	REGULATION_OF_TRANSFERASE_ACTIVITY	-0.3001	-1.2486	0.1316	1	1
FALSE	TRANSCRIPTION_PREINITIATION_COMPLEX_ASSEMBLY	-0.4105	-1.4258	0.1318	1	1
FALSE	POSITIVE_REGULATION_OF_EXTRACELLULAR_MATRIX_ORGANIZATION	-0.5146	-1.3521	0.1321	1	1
FALSE	RESPONSE_TO_SYMBIONT	-0.7652	-1.2958	0.1322	1	1
FALSE	CELL_KILLING	-0.4623	-1.2641	0.1323	1	1
FALSE	GLUTAMINE_TRANSPORT	-0.6795	-1.2842	0.1324	1	1
FALSE	GALACTOSE_METABOLIC_PROCESS	0.4419	1.3399	0.1327	0.8928	1
FALSE	TRANSCRIPTION_INITIATION_FROM_RNA_POLYMERASE_III_PROMOTER	0.459	1.2861	0.1327	0.9876	1
FALSE	NEGATIVE_REGULATION_OF_METAPHASE_ANAPHASE_TRANSITION_OF_CELL_CYCLE	-0.4995	-1.4273	0.1328	1	1
FALSE	HOMOLOGOUS_CHROMOSOME_PAIRING_AT_MEIOSIS	-0.5533	-1.2911	0.1328	1	1
FALSE	REGULATION_OF_CHROMOSOME_SEPARATION	-0.4518	-1.4391	0.1329	1	1
FALSE	KINETOCHORE_ORGANIZATION	-0.6105	-1.4319	0.1331	1	1
FALSE	REGULATION_OF_SKELETAL_MUSCLE_ADAPTATION	-0.6935	-1.3399	0.1331	1	1
FALSE	NEGATIVE_REGULATION_OF_MUSCLE_TISSUE_DEVELOPMENT	-0.6313	-1.3117	0.1331	1	1
FALSE	CARDIAC_CELL_DEVELOPMENT	-0.475	-1.2837	0.1331	1	1
FALSE	AMINO_ACID_BETAINE_METABOLIC_PROCESS	0.6083	1.3718	0.1333	0.8386	1
FALSE	PROTEIN_LOCALIZATION_TO_CELL_CORTEX	-0.5715	-1.3708	0.1333	1	1
FALSE	NEGATIVE_REGULATION_OF_BIOMINERALIZATION	-0.5162	-1.2868	0.1335	1	1
FALSE	POSITIVE_REGULATION_OF_CHROMOSOME_ORGANIZATION	-0.2635	-1.2864	0.1338	1	1
FALSE	POSITIVE_REGULATION_OF_CALCIUM_ION_IMPORT	-0.5459	-1.2638	0.1338	1	1
FALSE	GOLGI_RIBBON_FORMATION	0.4736	1.39	0.1341	0.8224	1
FALSE	MEIOTIC_CELL_CYCLE_PHASE_TRANSITION	-0.6369	-1.305	0.1341	1	1
FALSE	ENDODERM_DEVELOPMENT	-0.4751	-1.2928	0.1342	1	1
FALSE	DETECTION_OF_TEMPERATURE_STIMULUS_INVOLVED_IN_SENSORY_PERCEPTION	-0.5859	-1.28	0.1344	1	1
FALSE	MICROVILLUS_ORGANIZATION	0.5587	1.3682	0.135	0.8443	1
FALSE	HISTONE_H3_K23_ACETYLATION	0.5296	1.2873	0.1351	0.989	1
FALSE	MICROTUBULE_DEPOLYMERIZATION	-0.4342	-1.3248	0.1352	1	1
FALSE	DORSAL_SPINAL_CORD_DEVELOPMENT	-0.608	-1.261	0.1352	1	1
FALSE	RNA_PROCESSING	-0.2012	-1.3436	0.1354	1	1
FALSE	POSITIVE_REGULATION_OF_SYNAPTIC_VESICLE_ENDOCYTOSIS	0.6494	1.3695	0.1356	0.8419	1
FALSE	ANATOMICAL_STRUCTURE_HOMEOSTASIS	-0.3235	-1.1933	0.1356	0.996	1
FALSE	RESPONSE_TO_LEPTIN	-0.5244	-1.304	0.1356	1	1
FALSE	GOLGI_TO_PLASMA_MEMBRANE_PROTEIN_TRANSPORT	0.2793	1.2825	0.1357	0.9949	1
FALSE	CELLULAR_LIPID_CATABOLIC_PROCESS	-0.3502	-1.2262	0.1359	1	1
FALSE	RECEPTOR_SIGNALING_PATHWAY_VIA_STAT	-0.4305	-1.2373	0.136	1	1
FALSE	NEUTROPHIL_MEDIATED_KILLING_OF_SYMBIONT_CELL	-0.7259	-1.3089	0.1361	1	1
FALSE	POSITIVE_REGULATION_OF_RESPONSE_TO_DNA_DAMAGE_STIMULUS	-0.3391	-1.3589	0.1362	1	1
FALSE	HEMATOPOIETIC_STEM_CELL_MIGRATION	0.6469	1.3639	0.1366	0.8503	1
FALSE	ENDODERM_FORMATION	-0.5211	-1.3082	0.1367	1	1
FALSE	CELL_DIFFERENTIATION_IN_SPINAL_CORD	-0.5159	-1.234	0.1367	1	1
FALSE	REGULATION_OF_DNA_DEPENDENT_DNA_REPLICATION_INITIATION	-0.6228	-1.3575	0.137	1	1
FALSE	CEREBRAL_CORTEX_GABAERGIC_INTERNEURON_DEVELOPMENT	-0.7406	-1.306	0.1372	1	1
FALSE	REGULATION_OF_RECEPTOR_MEDIATED_ENDOCYTOSIS	-0.4068	-1.2658	0.1374	1	1
FALSE	POSITIVE_REGULATION_OF_GROWTH_HORMONE_SECRETION	-0.7382	-1.3333	0.1375	1	1
FALSE	DEVELOPMENT_OF_PRIMARY_SEXUAL_CHARACTERISTICS	-0.4086	-1.2287	0.1375	1	1
FALSE	ABSCISSION	-0.5603	-1.3455	0.1377	1	1
FALSE	REGULATION_OF_FAT_CELL_DIFFERENTIATION	-0.4022	-1.272	0.1379	1	1
FALSE	REGULATION_OF_CELL_DEATH	-0.3065	-1.2226	0.138	1	1
FALSE	LIPID_DIGESTION	-0.6228	-1.2716	0.1382	1	1
FALSE	T_CELL_MEDIATED_IMMUNE_RESPONSE_TO_TUMOR_CELL	0.7104	1.3618	0.1384	0.857	1
FALSE	NEGATIVE_REGULATION_OF_DOUBLE_STRAND_BREAK_REPAIR_VIA_NONHOMOLOGOUS_END_JOINING	-0.6674	-1.364	0.1385	1	1
FALSE	AGGRESOME_ASSEMBLY	0.6514	1.3432	0.1386	0.9005	1
FALSE	PURINE_DEOXYRIBONUCLEOSIDE_TRIPHOSPHATE_CATABOLIC_PROCESS	-0.6242	-1.3604	0.1386	1	1
FALSE	CARDIAC_MUSCLE_CELL_DIFFERENTIATION	-0.4536	-1.2729	0.1387	1	1
FALSE	REGULATION_OF_TRANSPOSITION	-0.5677	-1.3067	0.1388	1	1
FALSE	SYNAPTIC_TRANSMISSION_CHOLINERGIC	-0.5829	-1.2756	0.1389	1	1
FALSE	NEGATIVE_REGULATION_OF_TISSUE_REMODELING	-0.5638	-1.2708	0.1394	1	1
FALSE	DTMP_METABOLIC_PROCESS	-0.6212	-1.365	0.1395	1	1
FALSE	PANCREAS_DEVELOPMENT	-0.4619	-1.2425	0.1396	1	1
FALSE	POSITIVE_REGULATION_OF_MITOTIC_CELL_CYCLE	-0.338	-1.3659	0.1397	1	1
FALSE	ENDOPLASMIC_RETICULUM_UNFOLDED_PROTEIN_RESPONSE	-0.3022	-1.3036	0.1397	1	1
FALSE	REGULATION_OF_NEUROBLAST_PROLIFERATION	-0.522	-1.2957	0.1397	1	1
FALSE	HAIR_FOLLICLE_MATURATION	-0.6366	-1.3077	0.1398	1	1
FALSE	MICROTUBULE_NUCLEATION_BY_MICROTUBULE_ORGANIZING_CENTER	0.6377	1.3484	0.14	0.8941	1
FALSE	REGULATION_OF_EMBRYONIC_DEVELOPMENT	-0.4319	-1.2726	0.14	1	1
FALSE	CELL_CYCLE_ARREST	-0.2898	-1.2701	0.14	1	1
FALSE	BASE_EXCISION_REPAIR	-0.387	-1.414	0.1401	1	1
FALSE	NEGATIVE_REGULATION_OF_TRANSLATIONAL_INITIATION	0.4075	1.3598	0.1402	0.8636	1
FALSE	NEGATIVE_REGULATION_OF_MULTI_ORGANISM_PROCESS	-0.5898	-1.299	0.1403	1	1
FALSE	SCLEROTOME_DEVELOPMENT	-0.7664	-1.2762	0.1406	1	1
FALSE	DETECTION_OF_LIGHT_STIMULUS_INVOLVED_IN_SENSORY_PERCEPTION	-0.5827	-1.2772	0.1407	1	1
FALSE	POSITIVE_REGULATION_OF_GENE_EXPRESSION	-0.3332	-1.2276	0.1409	1	1
FALSE	DEPYRIMIDINATION	-0.5275	-1.3434	0.1411	1	1
FALSE	POSITIVE_REGULATION_OF_GLOMERULAR_MESANGIAL_CELL_PROLIFERATION	0.7258	1.3258	0.1412	0.9307	1
FALSE	REGULATION_OF_RNA_POLYMERASE_II_TRANSCRIPTION_PREINITIATION_COMPLEX_ASSEMBLY	-0.5288	-1.3907	0.1412	1	1
FALSE	REGULATION_OF_RESPONSE_TO_CYTOKINE_STIMULUS	-0.3496	-1.3397	0.1412	1	1
FALSE	REGULATION_OF_PEROXISOME_PROLIFERATOR_ACTIVATED_RECEPTOR_SIGNALING_PATHWAY	-0.6421	-1.3179	0.1412	1	1
FALSE	SENSORY_PERCEPTION	-0.5044	-1.2082	0.1412	1	1
FALSE	TRICARBOXYLIC_ACID_CYCLE	0.5255	1.4533	0.1417	0.7145	1
FALSE	LACTATE_TRANSMEMBRANE_TRANSPORT	0.6836	1.314	0.1417	0.9597	1
FALSE	SENSORY_PERCEPTION_OF_BITTER_TASTE	-0.5698	-1.2213	0.1418	1	1
FALSE	CARDIAC_MUSCLE_CELL_MYOBLAST_DIFFERENTIATION	-0.6403	-1.2954	0.142	1	1
FALSE	L_SERINE_CATABOLIC_PROCESS	-0.7684	-1.2886	0.142	1	1
FALSE	NEGATIVE_REGULATION_OF_CYTOKINE_PRODUCTION	-0.3935	-1.2764	0.142	1	1
FALSE	POSITIVE_REGULATION_OF_MEIOTIC_CELL_CYCLE	-0.5666	-1.2685	0.142	1	1
FALSE	REGULATION_OF_MONOCYTE_CHEMOTAXIS	-0.5401	-1.2944	0.1426	1	1
FALSE	REGULATION_OF_MITOCHONDRIAL_FUSION	0.4197	1.3406	0.1429	0.8932	1
FALSE	AGING	-0.3346	-1.2411	0.1429	1	1
FALSE	AMINOPHOSPHOLIPID_TRANSPORT	0.6398	1.3424	0.1431	0.8961	1
FALSE	CYCLIC_NUCLEOTIDE_BIOSYNTHETIC_PROCESS	-0.5427	-1.2653	0.1431	1	1
FALSE	POSITIVE_REGULATION_OF_MYOBLAST_FUSION	-0.5713	-1.3047	0.1432	1	1
FALSE	GASTRIC_ACID_SECRETION	-0.5786	-1.2792	0.1434	1	1
FALSE	TRANSITION_METAL_ION_HOMEOSTASIS	-0.4077	-1.2638	0.1434	1	1
FALSE	GOLGI_DISASSEMBLY	-0.6863	-1.3559	0.1437	1	1
FALSE	MESENCHYMAL_CELL_APOPTOTIC_PROCESS	-0.6397	-1.294	0.1437	1	1
FALSE	CAMERA_TYPE_EYE_DEVELOPMENT	-0.4161	-1.2408	0.1437	1	1
FALSE	MACROPHAGE_INFLAMMATORY_PROTEIN_1_ALPHA_PRODUCTION	-0.695	-1.3042	0.1439	1	1
FALSE	VOLUNTARY_MUSCULOSKELETAL_MOVEMENT	0.5882	1.3739	0.1442	0.8405	1
FALSE	BETA_CATENIN_DESTRUCTION_COMPLEX_ASSEMBLY	0.6123	1.347	0.1442	0.8928	1
FALSE	CHRONIC_INFLAMMATORY_RESPONSE	-0.6232	-1.3105	0.1442	1	1
FALSE	MALE_SEX_DETERMINATION	-0.6536	-1.259	0.1443	1	1
FALSE	PHOSPHATIDYLCHOLINE_BIOSYNTHETIC_PROCESS	-0.4282	-1.3065	0.1446	1	1
FALSE	CD4_POSITIVE_ALPHA_BETA_T_CELL_CYTOKINE_PRODUCTION	-0.5724	-1.2951	0.1446	1	1
FALSE	AUTONOMIC_NERVOUS_SYSTEM_DEVELOPMENT	-0.5459	-1.2614	0.1446	1	1
FALSE	POSITIVE_REGULATION_OF_MAMMARY_GLAND_EPITHELIAL_CELL_PROLIFERATION	-0.5522	-1.3435	0.1448	1	1
FALSE	POSITIVE_REGULATION_OF_LYMPHOCYTE_CHEMOTAXIS	-0.609	-1.3063	0.1451	1	1
FALSE	NEUTROPHIL_APOPTOTIC_PROCESS	-0.7187	-1.312	0.1452	1	1
FALSE	NEGATIVE_REGULATION_OF_GLUCONEOGENESIS	-0.5561	-1.2968	0.1452	1	1
FALSE	MUSCLE_TISSUE_DEVELOPMENT	-0.395	-1.2389	0.1453	1	1
FALSE	REGULATION_OF_PROTEIN_SERINE_THREONINE_KINASE_ACTIVITY	-0.3035	-1.2221	0.1454	1	1
FALSE	HIGH_DENSITY_LIPOPROTEIN_PARTICLE_REMODELING	-0.6115	-1.2847	0.1456	1	1
FALSE	REGULATION_OF_B_CELL_MEDIATED_IMMUNITY	-0.481	-1.2911	0.1459	1	1
FALSE	REGULATION_OF_HISTONE_UBIQUITINATION	0.4424	1.3265	0.146	0.9312	1
FALSE	CELL_DIVISION	-0.3097	-1.3357	0.146	1	1
FALSE	PEROXISOME_PROLIFERATOR_ACTIVATED_RECEPTOR_SIGNALING_PATHWAY	-0.5742	-1.3296	0.146	1	1
FALSE	NEGATIVE_REGULATION_OF_CATION_TRANSMEMBRANE_TRANSPORT	-0.4359	-1.2464	0.146	1	1
FALSE	NEGATIVE_REGULATION_OF_MACROAUTOPHAGY	0.2785	1.2908	0.1461	0.9827	1
FALSE	POSITIVE_REGULATION_OF_POTASSIUM_ION_TRANSMEMBRANE_TRANSPORT	-0.508	-1.2601	0.1462	1	1
FALSE	POSITIVE_REGULATION_OF_CELL_DEVELOPMENT	-0.3628	-1.2317	0.1463	1	1
FALSE	NEGATIVE_REGULATION_OF_MRNA_3_END_PROCESSING	0.4479	1.2791	0.1464	0.9907	1
FALSE	POSITIVE_REGULATION_OF_RNA_POLYMERASE_II_TRANSCRIPTION_PREINITIATION_COMPLEX_ASSEMBLY	-0.5913	-1.3602	0.1464	1	1
FALSE	FORELIMB_MORPHOGENESIS	-0.5438	-1.2844	0.1465	1	1
FALSE	REGULATION_OF_SENSORY_PERCEPTION	-0.5047	-1.2349	0.1466	1	1
FALSE	DNA_CONFORMATION_CHANGE	-0.3921	-1.2904	0.1467	1	1
FALSE	POSITIVE_REGULATION_OF_T_HELPER_2_CELL_CYTOKINE_PRODUCTION	-0.6749	-1.3015	0.1468	1	1
FALSE	VENTRICULAR_CARDIAC_MUSCLE_TISSUE_DEVELOPMENT	-0.4756	-1.2418	0.1468	1	1
FALSE	POSITIVE_REGULATION_OF_HUMORAL_IMMUNE_RESPONSE	-0.6462	-1.3047	0.1469	1	1
FALSE	POSITIVE_REGULATION_OF_MIRNA_MEDIATED_INHIBITION_OF_TRANSLATION	0.5276	1.284	0.1474	0.9911	1
FALSE	REGULATION_OF_CELL_DIFFERENTIATION	-0.3511	-1.2348	0.1476	1	1
FALSE	EXTRACELLULAR_EXOSOME_ASSEMBLY	0.5602	1.3497	0.1478	0.8911	1
FALSE	DNA_MODIFICATION	-0.3937	-1.2789	0.1481	1	1
FALSE	REGULATION_OF_HUMORAL_IMMUNE_RESPONSE_MEDIATED_BY_CIRCULATING_IMMUNOGLOBULIN	-0.6725	-1.2951	0.1482	1	1
FALSE	BONE_REMODELING	-0.4279	-1.2584	0.1483	1	1
FALSE	NEGATIVE_REGULATION_OF_DEVELOPMENTAL_PROCESS	-0.3639	-1.2068	0.1486	1	1
FALSE	REGULATION_OF_CIRCADIAN_SLEEP_WAKE_CYCLE	-0.5752	-1.2341	0.1491	1	1
FALSE	POSITIVE_REGULATION_OF_CATION_TRANSMEMBRANE_TRANSPORT	-0.3955	-1.2072	0.1491	1	1
FALSE	CARBOHYDRATE_HOMEOSTASIS	-0.3527	-1.1974	0.1491	1	1
FALSE	REGULATION_OF_ER_TO_GOLGI_VESICLE_MEDIATED_TRANSPORT	0.4216	1.3526	0.1493	0.8891	1
FALSE	NCRNA_METABOLIC_PROCESS	-0.2282	-1.3486	0.1495	1	1
FALSE	SPINDLE_ORGANIZATION	-0.3446	-1.4221	0.1496	1	1
FALSE	VENTRAL_SPINAL_CORD_DEVELOPMENT	-0.5315	-1.2557	0.1497	1	1
FALSE	POSITIVE_REGULATION_OF_VESICLE_FUSION	0.5976	1.3087	0.15	0.9675	1
FALSE	CELLULAR_RESPONSE_TO_CAMP	-0.4582	-1.2456	0.1501	1	1
FALSE	NEGATIVE_REGULATION_OF_GLUCOCORTICOID_METABOLIC_PROCESS	0.7451	1.3053	0.1511	0.9656	1
FALSE	HEPATOCYTE_APOPTOTIC_PROCESS	0.4088	1.3194	0.1513	0.9474	1
FALSE	NEGATIVE_REGULATION_OF_RHO_PROTEIN_SIGNAL_TRANSDUCTION	0.4983	1.3456	0.1514	0.8919	1
FALSE	HEPATIC_STELLATE_CELL_ACTIVATION	-0.6992	-1.2924	0.1514	1	1
FALSE	RESPONSE_TO_ACTIVITY	-0.4503	-1.2596	0.1515	1	1
FALSE	PEPTIDYL_LYSINE_METHYLATION	-0.329	-1.3159	0.1516	1	1
FALSE	REGULATION_OF_TISSUE_REMODELING	-0.4445	-1.2502	0.1521	1	1
FALSE	CELLULAR_COMPONENT_ASSEMBLY_INVOLVED_IN_MORPHOGENESIS	-0.447	-1.2245	0.1522	1	1
FALSE	POSITIVE_REGULATION_OF_TUMOR_NECROSIS_FACTOR_SUPERFAMILY_CYTOKINE_PRODUCTION	-0.4687	-1.3069	0.1525	1	1
FALSE	TRANSLOCATION_OF_MOLECULES_INTO_HOST	-0.4836	-1.3331	0.1529	1	1
FALSE	INTRINSIC_APOPTOTIC_SIGNALING_PATHWAY_IN_RESPONSE_TO_ENDOPLASMIC_RETICULUM_STRESS	-0.3383	-1.2938	0.1529	1	1
FALSE	INTERLEUKIN_1_PRODUCTION	-0.4782	-1.2908	0.1531	1	1
FALSE	NEGATIVE_REGULATION_OF_NEURON_APOPTOTIC_PROCESS	-0.4162	-1.243	0.1532	1	1
FALSE	POSITIVE_REGULATION_OF_VASCULAR_ENDOTHELIAL_GROWTH_FACTOR_PRODUCTION	-0.5125	-1.2802	0.1534	1	1
FALSE	MEMBRANE_REPOLARIZATION_DURING_ATRIAL_CARDIAC_MUSCLE_CELL_ACTION_POTENTIAL	0.7291	1.3308	0.1535	0.917	1
FALSE	REGULATION_OF_DNA_METABOLIC_PROCESS	-0.2893	-1.2467	0.1535	1	1
FALSE	EMBRYONIC_ORGAN_DEVELOPMENT	-0.3982	-1.2404	0.1535	1	1
FALSE	REGULATION_OF_T_HELPER_17_TYPE_IMMUNE_RESPONSE	-0.5902	-1.2998	0.1536	1	1
FALSE	BRAIN_DERIVED_NEUROTROPHIC_FACTOR_RECEPTOR_SIGNALING_PATHWAY	0.7604	1.3012	0.1538	0.9677	1
FALSE	REGIONALIZATION	-0.4145	-1.2079	0.1538	1	1
FALSE	REGULATION_OF_HEART_CONTRACTION	-0.4185	-1.2087	0.154	1	1
FALSE	DOUBLE_STRAND_BREAK_REPAIR_VIA_SYNTHESIS_DEPENDENT_STRAND_ANNEALING	-0.6562	-1.3355	0.1541	1	1
FALSE	NEGATIVE_REGULATION_OF_EPITHELIAL_CELL_APOPTOTIC_PROCESS	-0.4635	-1.2709	0.1541	1	1
FALSE	CHONDROCYTE_DEVELOPMENT	-0.5916	-1.3199	0.1545	1	1
FALSE	REGULATION_OF_MACROPHAGE_ACTIVATION	-0.4659	-1.2699	0.1545	1	1
FALSE	ADULT_BEHAVIOR	-0.4635	-1.23	0.1546	1	1
FALSE	SURFACTANT_HOMEOSTASIS	0.5785	1.31	0.1549	0.9647	1
FALSE	PROTEIN_COMPLEX_OLIGOMERIZATION	-0.3584	-1.1984	0.1549	1	1
FALSE	NEGATIVE_REGULATION_OF_BEHAVIOR	-0.6027	-1.2272	0.155	1	1
FALSE	POSITIVE_REGULATION_OF_NUCLEAR_DIVISION	-0.4619	-1.2489	0.1551	1	1
FALSE	CHROMATIN_ORGANIZATION	-0.2956	-1.2293	0.1553	1	1
FALSE	NEGATIVE_REGULATION_OF_CELL_DIVISION	-0.5696	-1.3053	0.1554	1	1
FALSE	AMINOGLYCAN_METABOLIC_PROCESS	-0.4042	-1.2285	0.1554	1	1
FALSE	PROTEIN_HOMOOLIGOMERIZATION	-0.3873	-1.2173	0.1555	1	1
FALSE	NEGATIVE_REGULATION_OF_TUMOR_NECROSIS_FACTOR_SUPERFAMILY_CYTOKINE_PRODUCTION	-0.4518	-1.2625	0.1556	1	1
FALSE	B_CELL_MEDIATED_IMMUNITY	-0.4788	-1.3174	0.1558	1	1
FALSE	REGULATION_OF_DNA_BINDING_TRANSCRIPTION_FACTOR_ACTIVITY	-0.3162	-1.2471	0.156	1	1
FALSE	MODULATION_BY_SYMBIONT_OF_HOST_CELLULAR_PROCESS	-0.4207	-1.3349	0.1564	1	1
FALSE	REGULATION_OF_DNA_REPLICATION	-0.3457	-1.3147	0.1564	1	1
FALSE	RESPONSE_TO_PEPTIDE_HORMONE	-0.3143	-1.1913	0.1566	0.9969	1
FALSE	BONE_RESORPTION	-0.431	-1.2598	0.1566	1	1
FALSE	POSITIVE_REGULATION_OF_TRANSMEMBRANE_TRANSPORT	-0.366	-1.1837	0.1568	0.9796	1
FALSE	POSITIVE_REGULATION_OF_TRANSPORTER_ACTIVITY	-0.3908	-1.1994	0.1569	1	1
FALSE	SEX_DIFFERENTIATION	-0.3972	-1.194	0.1571	0.9998	1
FALSE	POSITIVE_REGULATION_OF_STRIATED_MUSCLE_CELL_APOPTOTIC_PROCESS	-0.6289	-1.3106	0.1573	1	1
FALSE	REGULATION_OF_SYSTEMIC_ARTERIAL_BLOOD_PRESSURE_BY_HORMONE	0.571	1.3068	0.1578	0.9659	1
FALSE	PROTEIN_PEPTIDYL_PROLYL_ISOMERIZATION	-0.4511	-1.276	0.1578	1	1
FALSE	HISTONE_H2A_UBIQUITINATION	0.3161	1.2191	0.1578	1	1
FALSE	GLYCINE_TRANSPORT	-0.6412	-1.2754	0.1581	1	1
FALSE	INTRINSIC_APOPTOTIC_SIGNALING_PATHWAY_IN_RESPONSE_TO_DNA_DAMAGE_BY_P53_CLASS_MEDIATOR	-0.3355	-1.3718	0.1584	1	1
FALSE	REGULATION_OF_GLIAL_CELL_DIFFERENTIATION	-0.4496	-1.2274	0.1585	1	1
FALSE	DEFENSE_RESPONSE_TO_GRAM_NEGATIVE_BACTERIUM	-0.4842	-1.1947	0.1585	1	1
FALSE	MACROMOLECULE_METHYLATION	-0.2829	-1.2967	0.1586	1	1
FALSE	SENSORY_PERCEPTION_OF_MECHANICAL_STIMULUS	-0.4217	-1.1965	0.159	1	1
FALSE	REGULATION_OF_BONE_MINERALIZATION_INVOLVED_IN_BONE_MATURATION	-0.8256	-1.2959	0.1594	1	1
FALSE	NEGATIVE_REGULATION_OF_LYMPHOCYTE_MEDIATED_IMMUNITY	-0.5157	-1.2889	0.1595	1	1
FALSE	NEGATIVE_REGULATION_OF_ACTIN_FILAMENT_BUNDLE_ASSEMBLY	0.4376	1.284	0.1597	0.9945	1
FALSE	REGULATION_OF_SIGNALING_RECEPTOR_ACTIVITY	-0.4192	-1.189	0.1598	0.9876	1
FALSE	EAR_DEVELOPMENT	-0.4231	-1.2112	0.1598	1	1
FALSE	REGULATION_OF_CALCIUM_ION_IMPORT	-0.4908	-1.237	0.1599	1	1
FALSE	EMBRYONIC_EYE_MORPHOGENESIS	-0.5591	-1.2719	0.1602	1	1
FALSE	FEMALE_MEIOSIS_CHROMOSOME_SEGREGATION	-0.762	-1.278	0.1603	1	1
FALSE	REGULATION_OF_PROTEIN_KINASE_ACTIVITY	-0.3009	-1.2156	0.1603	1	1
FALSE	ACTIVATION_OF_JUN_KINASE_ACTIVITY	-0.4108	-1.2893	0.1606	1	1
FALSE	REGULATION_OF_DIGESTIVE_SYSTEM_PROCESS	-0.5298	-1.2375	0.1606	1	1
FALSE	REGULATION_OF_RESPONSE_TO_FOOD	-0.5835	-1.2582	0.1609	1	1
FALSE	POSITIVE_REGULATION_OF_METALLOPEPTIDASE_ACTIVITY	0.6444	1.3358	0.161	0.902	1
FALSE	REGULATION_OF_CELL_CYCLE_G2_M_PHASE_TRANSITION	-0.308	-1.412	0.161	1	1
FALSE	NEGATIVE_REGULATION_OF_VITAMIN_METABOLIC_PROCESS	-0.6344	-1.3349	0.161	1	1
FALSE	REGULATION_OF_ENTRY_OF_BACTERIUM_INTO_HOST_CELL	-0.6976	-1.3227	0.161	1	1
FALSE	BONE_TRABECULA_MORPHOGENESIS	-0.6416	-1.3079	0.161	1	1
FALSE	PROTEIN_METHYLATION	-0.2914	-1.2949	0.1611	1	1
FALSE	REGULATION_OF_APPETITE	-0.5734	-1.237	0.1612	1	1
FALSE	REGULATION_OF_HEMATOPOIETIC_STEM_CELL_DIFFERENTIATION	-0.3159	-1.3333	0.1614	1	1
FALSE	POSITIVE_REGULATION_OF_DNA_METHYLATION_DEPENDENT_HETEROCHROMATIN_ASSEMBLY	0.4571	1.2694	0.1615	1	1
FALSE	VERY_LONG_CHAIN_FATTY_ACID_CATABOLIC_PROCESS	0.6335	1.3331	0.1618	0.9083	1
FALSE	ANTERIOR_POSTERIOR_PATTERN_SPECIFICATION	-0.4132	-1.201	0.162	1	1
FALSE	LEUCINE_METABOLIC_PROCESS	0.6271	1.3117	0.1621	0.9637	1
FALSE	REGULATION_OF_SREBP_SIGNALING_PATHWAY	0.4983	1.3133	0.1622	0.9592	1
FALSE	SKELETAL_MUSCLE_TISSUE_GROWTH	-0.6576	-1.2572	0.1622	1	1

## Sheet: GOCC
GOCC	Term	ES	NES	pvalue	FDR	FWER
TRUE	MITOCHONDRIAL_ALPHA_KETOGLUTARATE_DEHYDROGENASE_COMPLEX	0.8003	1.6238	0.002	1	0.976
TRUE	KERATIN_FILAMENT	-0.6867	-1.4688	0.0039	1	1
TRUE	SUPER_ELONGATION_COMPLEX	0.8051	1.6078	0.0058	1	0.982
TRUE	DENDRITIC_GROWTH_CONE	0.76	1.779	0.0098	1	0.676
TRUE	POSTSYNAPTIC_GOLGI_APPARATUS	0.7517	1.5686	0.01	1	0.993
FALSE	CONDENSED_NUCLEAR_CHROMOSOME	-0.5672	-1.5699	0.0138	1	0.993
FALSE	GOLGI_LUMEN	-0.5643	-1.4432	0.0138	1	1
FALSE	MITOCHONDRIAL_CRISTA	-0.8192	-1.5358	0.0168	1	0.998
FALSE	CARDIAC_MYOFIBRIL	-0.8423	-1.4266	0.0193	1	1
FALSE	ZONULA_ADHERENS	0.6805	1.6339	0.0193	1	0.968
FALSE	INTERMEDIATE_FILAMENT	-0.6182	-1.4157	0.0196	1	1
FALSE	PLATELET_DENSE_TUBULAR_NETWORK	-0.645	-1.565	0.0259	1	0.996
FALSE	SYNAPTONEMAL_STRUCTURE	-0.6218	-1.4377	0.0295	1	1
FALSE	VOLTAGE_GATED_CALCIUM_CHANNEL_COMPLEX	-0.6579	-1.46	0.0298	1	1
FALSE	CONDENSED_CHROMOSOME	-0.4632	-1.6153	0.0307	1	0.973
FALSE	INTERMEDIATE_FILAMENT_CYTOSKELETON	-0.5821	-1.3916	0.0309	1	1
FALSE	EGG_COAT	-0.8283	-1.3844	0.0335	1	1
FALSE	INTRINSIC_COMPONENT_OF_PEROXISOMAL_MEMBRANE	0.5676	1.6883	0.0344	1	0.888
FALSE	TUBULAR_ENDOSOME	0.6813	1.4306	0.0345	1	1
FALSE	PROXIMAL_DENDRITE	0.7525	1.5259	0.0346	1	1
FALSE	CHROMOSOME	-0.3819	-1.3727	0.0358	1	1
FALSE	GRANULAR_COMPONENT	0.7017	1.5127	0.0412	1	1
FALSE	CYCLIN_DEPENDENT_PROTEIN_KINASE_HOLOENZYME_COMPLEX	-0.493	-1.5956	0.0427	1	0.983
FALSE	MITOCHONDRIAL_TRICARBOXYLIC_ACID_CYCLE_ENZYME_COMPLEX	0.7184	1.484	0.0454	1	1
FALSE	HFE_TRANSFERRIN_RECEPTOR_COMPLEX	-0.8201	-1.4487	0.0472	1	1
FALSE	MLL3_4_COMPLEX	-0.7107	-1.5242	0.0481	1	0.999
FALSE	PHOTORECEPTOR_DISC_MEMBRANE	-0.6807	-1.3864	0.0514	1	1
FALSE	PROTEIN_KINASE_COMPLEX	-0.395	-1.4847	0.0527	1	1
FALSE	SPERM_HEAD_PLASMA_MEMBRANE	-0.8626	-1.3559	0.057	1	1
FALSE	CALCIUM_CHANNEL_COMPLEX	-0.5686	-1.3875	0.0584	1	1
FALSE	NUCLEAR_CHROMOSOME	-0.4244	-1.4497	0.0593	1	1
FALSE	SUPRAMOLECULAR_POLYMER	-0.4103	-1.306	0.0636	1	1
FALSE	VESICLE_TETHERING_COMPLEX	0.288	1.5105	0.0641	1	1
FALSE	PROTEIN_LIPID_COMPLEX	-0.6296	-1.3799	0.0646	1	1
FALSE	CYTOPLASMIC_SIDE_OF_LYSOSOMAL_MEMBRANE	-0.814	-1.4018	0.0663	1	1
FALSE	CHROMATIN	-0.4031	-1.3026	0.0663	1	1
FALSE	SUPRAMOLECULAR_COMPLEX	-0.3793	-1.3159	0.0677	1	1
FALSE	POLYMERIC_CYTOSKELETAL_FIBER	-0.4125	-1.3132	0.0678	1	1
FALSE	SET1C_COMPASS_COMPLEX	-0.7351	-1.5099	0.0679	1	1
FALSE	GERM_CELL_NUCLEUS	-0.6448	-1.4257	0.0682	1	1
FALSE	HIGH_DENSITY_LIPOPROTEIN_PARTICLE	-0.7034	-1.3633	0.0709	1	1
FALSE	MEDIATOR_COMPLEX	0.3029	1.3738	0.0716	1	1
FALSE	TRANSCRIPTION_REGULATOR_COMPLEX	-0.3551	-1.3367	0.0739	1	1
FALSE	ENDOPLASMIC_RETICULUM_TUBULAR_NETWORK_MEMBRANE	0.6631	1.3875	0.0783	1	1
FALSE	CONDENSED_NUCLEAR_CHROMOSOME_KINETOCHORE	-0.6606	-1.4738	0.081	1	1
FALSE	CYTOPLASMIC_DYNEIN_COMPLEX	0.406	1.4866	0.0828	1	1
FALSE	SPINDLE_MICROTUBULE	-0.4563	-1.5164	0.0835	1	1
FALSE	MITOTIC_COHESIN_COMPLEX	-0.7725	-1.3411	0.0846	1	1
FALSE	H3_HISTONE_ACETYLTRANSFERASE_COMPLEX	0.5092	1.414	0.0887	1	1
FALSE	EXTRINSIC_COMPONENT_OF_ENDOPLASMIC_RETICULUM_MEMBRANE	-0.6785	-1.4204	0.0915	1	1
FALSE	HOLLIDAY_JUNCTION_RESOLVASE_COMPLEX	-0.6844	-1.329	0.0929	1	1
FALSE	CONDENSED_CHROMOSOME_OUTER_KINETOCHORE	-0.699	-1.3875	0.0949	1	1
FALSE	ACROSOMAL_VESICLE	-0.5137	-1.308	0.0984	1	1
FALSE	CYCLIN_A2_CDK2_COMPLEX	-0.8482	-1.3013	0.1015	1	1
FALSE	CONDENSED_CHROMOSOME_CENTROMERIC_REGION	-0.4703	-1.5291	0.1018	1	0.999
FALSE	CATSPER_COMPLEX	-0.7334	-1.3236	0.1037	1	1
FALSE	APICAL_JUNCTION_COMPLEX	0.3779	1.3433	0.1053	1	1
FALSE	TIGHT_JUNCTION	0.3858	1.3405	0.1091	1	1
FALSE	SPHERICAL_HIGH_DENSITY_LIPOPROTEIN_PARTICLE	-0.7973	-1.3406	0.1092	1	1
FALSE	MICROTUBULE_ASSOCIATED_COMPLEX	-0.3918	-1.3178	0.1098	1	1
FALSE	MISMATCH_REPAIR_COMPLEX	0.6045	1.4046	0.1145	1	1
FALSE	MEMBRANE_ATTACK_COMPLEX	-0.7749	-1.339	0.1157	1	1
FALSE	MESSENGER_RIBONUCLEOPROTEIN_COMPLEX	-0.6861	-1.3401	0.1163	1	1
FALSE	INTERCELLULAR_BRIDGE	-0.354	-1.3504	0.1172	1	1
FALSE	RNA_POLYMERASE_II_TRANSCRIPTION_REGULATOR_COMPLEX	-0.3098	-1.323	0.1183	1	1
FALSE	CHAPERONIN_CONTAINING_T_COMPLEX	-0.6667	-1.3555	0.1201	1	1
FALSE	CDC73_PAF1_COMPLEX	0.4762	1.3137	0.1203	1	1
FALSE	TRANSFERASE_COMPLEX_TRANSFERRING_PHOSPHORUS_CONTAINING_GROUPS	-0.2783	-1.3718	0.1218	1	1
FALSE	CHROMOSOMAL_REGION	-0.3495	-1.3893	0.1221	1	1
FALSE	DNA_RECOMBINASE_MEDIATOR_COMPLEX	-0.5953	-1.4097	0.1227	1	1
FALSE	PLATELET_DENSE_TUBULAR_NETWORK_MEMBRANE	-0.539	-1.3621	0.1229	1	1
FALSE	HETEROCHROMATIN	-0.3664	-1.3754	0.123	1	1
FALSE	CATION_CHANNEL_COMPLEX	-0.4815	-1.2547	0.1262	1	1
FALSE	PRESPLICEOSOME	-0.477	-1.3597	0.1268	1	1
FALSE	NUCLEAR_COHESIN_COMPLEX	-0.7963	-1.2924	0.1292	1	1
FALSE	AXONAL_GROWTH_CONE	0.4782	1.4212	0.13	1	1
FALSE	CENTRIOLE	-0.3579	-1.3599	0.1329	1	1
FALSE	TELOMERE_CAP_COMPLEX	-0.6433	-1.4017	0.1337	1	1
FALSE	SIN3_TYPE_COMPLEX	0.3693	1.2905	0.1358	1	1
FALSE	CHROMOSOME_PASSENGER_COMPLEX	-0.7605	-1.35	0.1369	1	1
FALSE	MALE_GERM_CELL_NUCLEUS	-0.6293	-1.3098	0.1384	1	1
FALSE	TRANSCRIPTION_PREINITIATION_COMPLEX	0.459	1.3305	0.1406	1	1
FALSE	SCAR_COMPLEX	0.4423	1.3038	0.1423	1	1
FALSE	RNA_POLYMERASE_III_TRANSCRIPTION_REGULATOR_COMPLEX	0.459	1.3138	0.1431	1	1
FALSE	PHOTORECEPTOR_OUTER_SEGMENT	-0.4884	-1.2241	0.1459	1	1
FALSE	ANCHORED_COMPONENT_OF_MEMBRANE	-0.4453	-1.1971	0.1464	1	1
FALSE	BASAL_CORTEX	0.6191	1.3616	0.1467	1	1
FALSE	MICROBODY_MEMBRANE	0.3566	1.3718	0.1479	1	1
FALSE	CHECKPOINT_CLAMP_COMPLEX	-0.7346	-1.2839	0.1498	1	1
FALSE	NUCLEAR_PROTEIN_CONTAINING_COMPLEX	-0.2097	-1.3446	0.1501	1	1
FALSE	U1_SNRNP	-0.4874	-1.3511	0.1503	1	1
FALSE	EXTERNAL_SIDE_OF_APICAL_PLASMA_MEMBRANE	0.6547	1.3207	0.1507	1	1
FALSE	NBAF_COMPLEX	-0.5826	-1.3816	0.152	1	1
FALSE	SECRETORY_VESICLE	-0.3509	-1.2067	0.1559	1	1
FALSE	SECRETORY_GRANULE	-0.3543	-1.2186	0.1567	1	1
FALSE	GAMMA_TUBULIN_LARGE_COMPLEX	-0.4995	-1.3478	0.158	1	1
FALSE	AXOLEMMA	0.5821	1.2471	0.1582	1	1
FALSE	CCR4_NOT_COMPLEX	0.383	1.2833	0.1584	1	1
FALSE	ROUGH_ENDOPLASMIC_RETICULUM	-0.3993	-1.2397	0.1587	1	1
FALSE	FLOTILLIN_COMPLEX	0.6762	1.3179	0.1598	1	1
FALSE	EXTERNAL_ENCAPSULATING_STRUCTURE	-0.4477	-1.2082	0.16	1	1
FALSE	TERTIARY_GRANULE_LUMEN	-0.4867	-1.2653	0.1609	1	1
FALSE	ENDOCYTIC_VESICLE_LUMEN	-0.6296	-1.2781	0.1617	1	1
FALSE	PRONUCLEUS	-0.6354	-1.3102	0.1619	1	1
FALSE	CYTOPLASMIC_SIDE_OF_ROUGH_ENDOPLASMIC_RETICULUM_MEMBRANE	-0.6665	-1.2761	0.1619	1	1
FALSE	SPERM_PLASMA_MEMBRANE	-0.7037	-1.2562	0.1624	1	1
FALSE	NUCLEOLUS	-0.1881	-1.2532	0.1627	1	1
FALSE	PLASMA_MEMBRANE_PROTEIN_COMPLEX	-0.403	-1.2024	0.1627	1	1
FALSE	SPECIFIC_GRANULE_LUMEN	-0.5062	-1.2798	0.1644	1	1
FALSE	CHROMAFFIN_GRANULE	-0.632	-1.2999	0.165	1	1
FALSE	MEIOTIC_SPINDLE	-0.6084	-1.2605	0.165	1	1
FALSE	ACROSOMAL_MEMBRANE	-0.5669	-1.2706	0.166	1	1
FALSE	SM_LIKE_PROTEIN_FAMILY_COMPLEX	-0.3123	-1.335	0.1673	1	1
FALSE	AXON_INITIAL_SEGMENT	-0.5744	-1.235	0.1684	1	1
FALSE	PSEUDOPODIUM	-0.5062	-1.2498	0.1734	1	1
FALSE	CELL_DIVISION_SITE	-0.339	-1.2827	0.1759	1	1
FALSE	APICAL_CORTEX	-0.6459	-1.2431	0.1759	1	1
FALSE	CONTRACTILE_FIBER	-0.398	-1.1952	0.1762	1	1
FALSE	PARANODE_REGION_OF_AXON	-0.6481	-1.2691	0.1775	1	1
FALSE	SPINDLE_POLE_CENTROSOME	-0.5433	-1.3149	0.1778	1	1
FALSE	ASTROCYTE_END_FOOT	0.734	1.2744	0.1779	1	1
FALSE	BRUSH_BORDER_MEMBRANE	0.5551	1.2919	0.1794	1	1
FALSE	DENDRITE_TERMINUS	0.5405	1.3044	0.18	1	1
FALSE	GOLGI_MEDIAL_CISTERNA	0.3987	1.2589	0.1805	1	1
FALSE	PHOSPHATIDYLINOSITOL_3_KINASE_COMPLEX_CLASS_III	-0.6872	-1.3427	0.1806	1	1
FALSE	KINESIN_COMPLEX	-0.4293	-1.2812	0.1809	1	1
FALSE	NUCLEAR_INNER_MEMBRANE	-0.4192	-1.244	0.1818	1	1
FALSE	PERIKARYON	-0.4226	-1.1883	0.1852	1	1
FALSE	HOPS_COMPLEX	0.4107	1.2522	0.1859	1	1
FALSE	CORNIFIED_ENVELOPE	-0.5551	-1.1979	0.1864	1	1
FALSE	TRANSCRIPTION_FACTOR_TFTC_COMPLEX	-0.3494	-1.2066	0.1871	1	1
FALSE	MYOFILAMENT	-0.5546	-1.2159	0.1886	1	1
FALSE	SPLICEOSOMAL_COMPLEX	-0.2567	-1.3345	0.1892	1	1
FALSE	CHROMAFFIN_GRANULE_MEMBRANE	-0.6571	-1.2709	0.1908	1	1
FALSE	CELL_BODY	-0.368	-1.1647	0.1909	1	1
FALSE	GOLGI_CIS_CISTERNA	-0.6345	-1.2361	0.1916	1	1
FALSE	COLLAGEN_TRIMER	-0.4841	-1.1996	0.1944	1	1
FALSE	ENDOPLASMIC_RETICULUM_LUMEN	-0.3793	-1.1671	0.1955	1	1
FALSE	COLLAGEN_CONTAINING_EXTRACELLULAR_MATRIX	-0.4475	-1.2005	0.1956	1	1
FALSE	STEREOCILIUM_BUNDLE	-0.4591	-1.2054	0.1959	1	1
FALSE	STEREOCILIUM_TIP	-0.5852	-1.2167	0.1965	1	1
FALSE	THO_COMPLEX	-0.5153	-1.2507	0.1979	1	1
FALSE	HAUS_COMPLEX	-0.5209	-1.2792	0.1984	1	1
FALSE	EUKARYOTIC_TRANSLATION_INITIATION_FACTOR_4F_COMPLEX	-0.5107	-1.3109	0.1989	1	1
FALSE	PROTEIN_DNA_COMPLEX	-0.4595	-1.2134	0.2004	1	1
FALSE	SIN3_COMPLEX	0.3708	1.1966	0.2012	1	1
FALSE	TROPONIN_COMPLEX	-0.701	-1.221	0.2019	1	1
FALSE	POTASSIUM_CHANNEL_COMPLEX	-0.4643	-1.1813	0.2028	1	1
FALSE	SPINDLE_MIDZONE	-0.4519	-1.3398	0.2031	1	1
FALSE	GAP_JUNCTION	-0.5198	-1.1944	0.2042	1	1
FALSE	GTPASE_COMPLEX	-0.4474	-1.2134	0.2043	1	1
FALSE	SMALL_NUCLEAR_RIBONUCLEOPROTEIN_COMPLEX	-0.3093	-1.219	0.2065	1	1
FALSE	SUMO_LIGASE_COMPLEX	-0.6258	-1.2896	0.209	1	1
FALSE	TETRASPANIN_ENRICHED_MICRODOMAIN	-0.5543	-1.2471	0.2099	1	1
FALSE	TRANSCRIPTION_REPRESSOR_COMPLEX	-0.3417	-1.234	0.2103	1	1
FALSE	FEMALE_GERM_CELL_NUCLEUS	-0.7518	-1.2141	0.2105	1	1
FALSE	STRIATED_MUSCLE_THIN_FILAMENT	-0.554	-1.1889	0.2107	1	1
FALSE	STAGA_COMPLEX	-0.3608	-1.1817	0.2118	1	1
FALSE	PTW_PP1_PHOSPHATASE_COMPLEX	0.4323	1.1531	0.2122	1	1
FALSE	POSTSYNAPTIC_SPECIALIZATION_INTRACELLULAR_COMPONENT	-0.5099	-1.2661	0.2125	1	1
FALSE	NUCLEAR_UBIQUITIN_LIGASE_COMPLEX	-0.304	-1.2321	0.2128	1	1
FALSE	U6_SNRNP	-0.5193	-1.2635	0.2139	1	1
FALSE	EUCHROMATIN	-0.422	-1.1886	0.2147	1	1
FALSE	MYOSIN_FILAMENT	-0.6058	-1.1956	0.2153	1	1
FALSE	CYTOPLASMIC_MICROTUBULE	-0.325	-1.1932	0.2154	1	1
FALSE	EUKARYOTIC_48S_PREINITIATION_COMPLEX	0.4951	1.2868	0.2156	1	1
FALSE	AP_4_ADAPTOR_COMPLEX	-0.504	-1.2378	0.218	1	1
FALSE	MRNA_EDITING_COMPLEX	0.4643	1.2017	0.2193	1	1
FALSE	KINETOCHORE	-0.3919	-1.3513	0.2231	1	1
FALSE	CENTRAL_ELEMENT	-0.671	-1.203	0.2246	1	1
FALSE	CHROMOSOME_CENTROMERIC_REGION	-0.3603	-1.3333	0.2253	1	1
FALSE	TRANSPORTER_COMPLEX	-0.4301	-1.1519	0.2263	1	1
FALSE	BLOOD_MICROPARTICLE	-0.4968	-1.1719	0.2281	1	1
FALSE	TRANSCRIPTION_FACTOR_TFIIIC_COMPLEX	0.4659	1.1756	0.2281	1	1
FALSE	G_PROTEIN_BETA_GAMMA_SUBUNIT_COMPLEX	-0.5955	-1.2195	0.2293	1	1
FALSE	LATERAL_ELEMENT	-0.5938	-1.2185	0.2296	1	1
FALSE	PHAGOPHORE_ASSEMBLY_SITE	-0.3163	-1.235	0.2298	1	1
FALSE	NUCLEAR_OUTER_MEMBRANE	-0.4623	-1.1749	0.2298	1	1
FALSE	RESPIRATORY_CHAIN_COMPLEX_IV	-0.5045	-1.2032	0.2303	1	1
FALSE	SYNAPTIC_VESICLE_MEMBRANE	-0.4178	-1.1694	0.2308	1	1
FALSE	AUTOLYSOSOME	0.453	1.2391	0.2308	1	1
FALSE	MEIOTIC_COHESIN_COMPLEX	-0.6743	-1.2214	0.2323	1	1
FALSE	INTRINSIC_COMPONENT_OF_MITOCHONDRIAL_OUTER_MEMBRANE	0.3686	1.2487	0.2326	1	1
FALSE	VESICLE_LUMEN	-0.3508	-1.1627	0.2328	1	1
FALSE	INTRINSIC_COMPONENT_OF_NUCLEAR_INNER_MEMBRANE	-0.5755	-1.2226	0.2333	1	1
FALSE	MICROTUBULE_ORGANIZING_CENTER_ATTACHMENT_SITE	-0.6214	-1.199	0.2349	1	1
FALSE	DNA_PACKAGING_COMPLEX	-0.5243	-1.1795	0.2353	1	1
FALSE	CAJAL_BODY	-0.2958	-1.2595	0.2355	1	1
FALSE	NEURONAL_DENSE_CORE_VESICLE	-0.608	-1.1791	0.2364	1	1
FALSE	CLATHRIN_SCULPTED_GAMMA_AMINOBUTYRIC_ACID_TRANSPORT_VESICLE	-0.6545	-1.2112	0.2383	1	1
FALSE	GARP_COMPLEX	0.468	1.1552	0.2383	1	1
FALSE	DYNACTIN_COMPLEX	-0.5989	-1.2062	0.2385	1	1
FALSE	AZUROPHIL_GRANULE_LUMEN	-0.3828	-1.1804	0.239	1	1
FALSE	MEMBRANE_PROTEIN_COMPLEX	-0.3059	-1.1233	0.2393	1	1
FALSE	TRICARBOXYLIC_ACID_CYCLE_ENZYME_COMPLEX	0.5394	1.2841	0.2393	1	1
FALSE	CHROMOSOME_TELOMERIC_REGION	-0.3324	-1.1848	0.2399	1	1
FALSE	PERICHROMATIN_FIBRILS	0.5393	1.1825	0.2414	1	1
FALSE	RIBONUCLEOPROTEIN_COMPLEX	-0.2101	-1.2367	0.2435	1	1
FALSE	NMDA_SELECTIVE_GLUTAMATE_RECEPTOR_COMPLEX	-0.6094	-1.1982	0.2462	1	1
FALSE	PLASMA_MEMBRANE_SIGNALING_RECEPTOR_COMPLEX	-0.3959	-1.1565	0.2467	1	1
FALSE	NADPH_OXIDASE_COMPLEX	-0.5638	-1.1919	0.2485	1	1
FALSE	PHOTORECEPTOR_INNER_SEGMENT	-0.4662	-1.1358	0.2505	1	1
FALSE	WNT_SIGNALOSOME	0.4861	1.208	0.2524	1	1
FALSE	CYTOCHROME_COMPLEX	-0.4361	-1.1787	0.2551	1	1
FALSE	MITOTIC_SPINDLE_ASTRAL_MICROTUBULE	-0.6506	-1.1922	0.256	1	1
FALSE	NON_MOTILE_CILIUM	-0.4035	-1.1233	0.2563	1	1
FALSE	EARP_COMPLEX	0.468	1.1412	0.2564	1	1
FALSE	CLEAVAGE_FURROW	-0.3285	-1.1826	0.257	1	1
FALSE	EXOCYTIC_VESICLE	-0.359	-1.1346	0.257	1	1
FALSE	INHIBITORY_SYNAPSE	-0.5656	-1.1612	0.2573	1	1
FALSE	CALCINEURIN_COMPLEX	0.5877	1.2179	0.2578	1	1
FALSE	NEUROTRANSMITTER_RECEPTOR_COMPLEX	-0.4868	-1.1397	0.2579	1	1
FALSE	EXTRINSIC_COMPONENT_OF_ORGANELLE_MEMBRANE	-0.337	-1.2076	0.2584	1	1
FALSE	CD95_DEATH_INDUCING_SIGNALING_COMPLEX	0.5181	1.2006	0.2613	1	1
FALSE	POSTSYNAPTIC_DENSITY_INTRACELLULAR_COMPONENT	-0.5452	-1.2197	0.263	1	1
FALSE	9PLUS0_NON_MOTILE_CILIUM	-0.4073	-1.1242	0.2659	1	1
FALSE	PHOSPHORYLASE_KINASE_COMPLEX	-0.5754	-1.2109	0.2664	1	1
FALSE	PRESYNAPTIC_ACTIVE_ZONE	-0.4048	-1.1521	0.2672	1	1
FALSE	SEPTIN_COMPLEX	-0.5098	-1.207	0.2682	1	1
FALSE	ANAPHASE_PROMOTING_COMPLEX	-0.4442	-1.2344	0.2693	1	1
FALSE	RIPOPTOSOME	0.5181	1.1956	0.2702	1	1
FALSE	CHOLINERGIC_SYNAPSE	-0.6241	-1.1624	0.2715	1	1
FALSE	AXON_HILLOCK	-0.6016	-1.2185	0.272	1	1
FALSE	FEMALE_PRONUCLEUS	-0.6339	-1.2231	0.2725	1	1
FALSE	ASTER	-0.5745	-1.2184	0.2725	1	1
FALSE	CALCIUM_AND_CALMODULIN_DEPENDENT_PROTEIN_KINASE_COMPLEX	-0.752	-1.2015	0.276	1	1
FALSE	PROTEASOME_CORE_COMPLEX	-0.5008	-1.1865	0.2764	1	1
FALSE	CELL_CORTEX_REGION	-0.4162	-1.1519	0.2764	1	1
FALSE	MICROBODY_LUMEN	0.4577	1.2193	0.2767	1	1
FALSE	I_BAND	-0.3843	-1.1137	0.2768	1	1
FALSE	MULTIMERIC_RIBONUCLEASE_P_COMPLEX	-0.4765	-1.188	0.2818	1	1
FALSE	ELONGATOR_HOLOENZYME_COMPLEX	0.4375	1.1185	0.283	1	1
FALSE	U7_SNRNP	-0.5249	-1.164	0.2834	1	1
FALSE	PROTEIN_PHOSPHATASE_TYPE_2A_COMPLEX	-0.4191	-1.2042	0.2848	1	1
FALSE	TRANSLATION_PREINITIATION_COMPLEX	0.4363	1.1907	0.2848	1	1
FALSE	DNA_POLYMERASE_COMPLEX	-0.3702	-1.2089	0.29	1	1
FALSE	PAM_COMPLEX_TIM23_ASSOCIATED_IMPORT_MOTOR	-0.5226	-1.1825	0.2904	1	1
FALSE	CALYX_OF_HELD	-0.5485	-1.1243	0.2932	1	1
FALSE	VACUOLAR_LUMEN	-0.3471	-1.1368	0.2935	1	1
FALSE	CIS_GOLGI_NETWORK	-0.4167	-1.1385	0.2956	1	1
FALSE	MITOCHONDRIA_ASSOCIATED_ENDOPLASMIC_RETICULUM_MEMBRANE	0.412	1.2078	0.2984	1	1
FALSE	TRANSLOCON_COMPLEX	-0.5082	-1.1518	0.3012	1	1
FALSE	EKC_KEOPS_COMPLEX	-0.4828	-1.1514	0.3012	1	1
FALSE	NUCLEAR_CYCLIN_DEPENDENT_PROTEIN_KINASE_HOLOENZYME_COMPLEX	0.3778	1.103	0.3026	1	1
FALSE	EUKARYOTIC_TRANSLATION_INITIATION_FACTOR_3_COMPLEX	0.4157	1.1664	0.3032	1	1
FALSE	ANCHORED_COMPONENT_OF_SYNAPTIC_VESICLE_MEMBRANE	-0.5687	-1.1612	0.3039	1	1
FALSE	CEREBELLAR_MOSSY_FIBER	-0.6739	-1.1745	0.3065	1	1
FALSE	SHELTERIN_COMPLEX	-0.6159	-1.1591	0.3084	1	1
FALSE	CHYLOMICRON	-0.6419	-1.1503	0.3088	1	1
FALSE	BRUSH_BORDER	0.4633	1.1482	0.3094	1	1
FALSE	ROD_PHOTORECEPTOR_OUTER_SEGMENT	-0.7366	-1.1718	0.3105	1	1
FALSE	SMAD_PROTEIN_COMPLEX	-0.5584	-1.1767	0.3107	1	1
FALSE	LEWY_BODY	0.4897	1.1734	0.3109	1	1
FALSE	SITE_OF_DOUBLE_STRAND_BREAK	-0.2598	-1.1307	0.3135	1	1
FALSE	FANCONI_ANAEMIA_NUCLEAR_COMPLEX	-0.4268	-1.1529	0.3153	1	1
FALSE	DIHYDROLIPOYL_DEHYDROGENASE_COMPLEX	0.5161	1.1871	0.3159	1	1
FALSE	CENTROSOME	-0.2017	-1.113	0.3163	1	1
FALSE	INTERMEDIATE_DENSITY_LIPOPROTEIN_PARTICLE	-0.788	-1.1894	0.3166	1	1
FALSE	L_TYPE_VOLTAGE_GATED_CALCIUM_CHANNEL_COMPLEX	-0.6098	-1.142	0.318	1	1
FALSE	PHAGOLYSOSOME	-0.6845	-1.1919	0.3189	1	1
FALSE	FACIT_COLLAGEN_TRIMER	-0.6875	-1.1705	0.3202	1	1
FALSE	POSTSYNAPTIC_ENDOCYTIC_ZONE	-0.5411	-1.1332	0.3202	1	1
FALSE	U12_TYPE_SPLICEOSOMAL_COMPLEX	-0.3878	-1.1406	0.3207	1	1
FALSE	MICROBODY	0.3054	1.1157	0.3243	1	1
FALSE	PRESYNAPTIC_CYTOSOL	-0.5293	-1.1314	0.3244	1	1
FALSE	TRANSCRIPTION_EXPORT_COMPLEX_2	0.4449	1.0751	0.3279	1	1
FALSE	GLYCOPROTEIN_COMPLEX	-0.4839	-1.1108	0.3282	1	1
FALSE	RESPIRATORY_CHAIN_COMPLEX	-0.4231	-1.2048	0.3285	1	1
FALSE	H4_H2A_HISTONE_ACETYLTRANSFERASE_COMPLEX	-0.4121	-1.1585	0.33	1	1
FALSE	GOLGI_TRANS_CISTERNA	0.3832	1.1029	0.3308	1	1
FALSE	ELASTIC_FIBER	-0.7392	-1.169	0.3313	1	1
FALSE	SEC61_TRANSLOCON_COMPLEX	-0.5031	-1.1236	0.3333	1	1
FALSE	SPERM_ANNULUS	-0.6255	-1.1524	0.3346	1	1
FALSE	NSL_COMPLEX	0.4129	1.0647	0.338	1	1
FALSE	MICROTUBULE_END	-0.3748	-1.1122	0.3392	1	1
FALSE	SPERM_CONNECTING_PIECE	-0.6013	-1.1209	0.3411	1	1
FALSE	COMPACT_MYELIN	0.5163	1.1074	0.3412	1	1
FALSE	CUTICULAR_PLATE	-0.6238	-1.1187	0.3422	1	1
FALSE	U4_SNRNP	-0.4668	-1.1516	0.3425	1	1
FALSE	EUKARYOTIC_TRANSLATION_INITIATION_FACTOR_2_COMPLEX	0.6659	1.1503	0.3426	1	1
FALSE	ORGANELLE_MEMBRANE_CONTACT_SITE	0.2864	1.1104	0.3436	1	1
FALSE	PREFOLDIN_COMPLEX	-0.5477	-1.1458	0.3466	1	1
FALSE	FIBRILLAR_COLLAGEN_TRIMER	-0.6409	-1.1554	0.3475	1	1
FALSE	INFLAMMASOME_COMPLEX	-0.5424	-1.1569	0.3525	1	1
FALSE	PHAGOPHORE_ASSEMBLY_SITE_MEMBRANE	0.3004	1.0497	0.3574	1	1
FALSE	EPSILON_DNA_POLYMERASE_COMPLEX	-0.4995	-1.1195	0.3646	1	1
FALSE	SNO_S_RNA_CONTAINING_RIBONUCLEOPROTEIN_COMPLEX	-0.3909	-1.1114	0.3646	1	1
FALSE	MPP7_DLG1_LIN7_COMPLEX	0.5909	1.1252	0.3657	1	1
FALSE	RESPIRASOME	-0.3842	-1.1292	0.375	1	1
FALSE	RESPIRATORY_CHAIN_COMPLEX_II	0.5824	1.1163	0.3758	1	1
FALSE	REPLICATION_FORK	-0.3005	-1.1113	0.378	1	1
FALSE	WEIBEL_PALADE_BODY	0.543	1.1156	0.3848	1	1
FALSE	PYRUVATE_DEHYDROGENASE_COMPLEX	0.5918	1.1363	0.387	1	1
FALSE	NUCLEOTIDE_EXCISION_REPAIR_COMPLEX	0.2991	1.0194	0.3893	1	1
FALSE	INTRACILIARY_TRANSPORT_PARTICLE_B	0.3666	1.0425	0.3967	1	1
FALSE	NUCLEAR_PORE_NUCLEAR_BASKET	0.3322	1.0131	0.3981	1	1
FALSE	SORTING_ENDOSOME	0.4966	1.0737	0.4019	1	1
FALSE	DEATH_INDUCING_SIGNALING_COMPLEX	0.3908	1.027	0.4049	1	1
FALSE	RUFFLE	0.2329	1.0385	0.4067	1	1
FALSE	PRP19_COMPLEX	0.3534	1.0163	0.4086	1	1
FALSE	APICAL_PART_OF_CELL	0.3275	1.0105	0.4211	1	1
FALSE	EXOCYST	0.3675	1.0221	0.4359	1	1
FALSE	APICAL_PLASMA_MEMBRANE	0.3344	1.0031	0.4411	1	1
FALSE	MICROTUBULE_BUNDLE	0.5046	1.0338	0.4423	1	1
FALSE	BASOLATERAL_PLASMA_MEMBRANE	0.3079	0.9969	0.4429	1	1
FALSE	POLAR_MICROTUBULE	0.4182	1.0065	0.4479	1	1
FALSE	SIGNAL_PEPTIDASE_COMPLEX	0.5334	1.0318	0.454	1	1
FALSE	CENTRIOLAR_SUBDISTAL_APPENDAGE	0.3597	0.9777	0.4614	1	1
FALSE	CORVET_COMPLEX	0.4267	0.9845	0.4626	1	1
FALSE	PROTEASOME_REGULATORY_PARTICLE_BASE_SUBCOMPLEX	0.3733	0.9748	0.463	1	1
FALSE	LAMELLIPODIUM	0.2294	0.9822	0.4661	1	1
FALSE	CELL_CELL_CONTACT_ZONE	0.3306	1.0016	0.4669	1	1
FALSE	MULTIVESICULAR_BODY_MEMBRANE	0.3953	0.9913	0.4681	1	1
FALSE	X_CHROMOSOME	0.3122	0.9675	0.4692	1	1
FALSE	HULC_COMPLEX	0.6394	1.0498	0.4697	1	1
FALSE	BRCA1_A_COMPLEX	0.3512	0.974	0.475	1	1
FALSE	ENZYME_ACTIVATOR_COMPLEX	0.4498	0.9827	0.4807	1	1
FALSE	VCP_NPL4_UFD1_AAA_ATPASE_COMPLEX	0.3348	0.9914	0.4867	1	1
FALSE	ADHERENS_JUNCTION	0.2557	0.9619	0.4869	1	1
FALSE	MKS_COMPLEX	0.3583	0.9546	0.4887	1	1
FALSE	BRISC_COMPLEX	0.379	0.9515	0.4896	1	1
FALSE	TRANS_GOLGI_NETWORK_TRANSPORT_VESICLE	0.2789	0.9791	0.4907	1	1
FALSE	CORE_MEDIATOR_COMPLEX	0.363	0.9805	0.4941	1	1
FALSE	CCR4_NOT_CORE_COMPLEX	0.3828	0.986	0.497	1	1
FALSE	BETA_CATENIN_DESTRUCTION_COMPLEX	0.3255	0.9387	0.498	1	1
FALSE	CAVEOLA	0.3245	0.9604	0.5	1	1
FALSE	MITOCHONDRIAL_PYRUVATE_DEHYDROGENASE_COMPLEX	0.5728	1.0382	0.5009	1	1
FALSE	EUKARYOTIC_TRANSLATION_INITIATION_FACTOR_3_COMPLEX_EIF3M	0.436	0.984	0.502	1	1
FALSE	CUL4A_RING_E3_UBIQUITIN_LIGASE_COMPLEX	0.3008	0.9282	0.5021	1	1
FALSE	SEH1_ASSOCIATED_COMPLEX	0.2683	0.9366	0.5029	1	1
FALSE	DNA_REPAIR_COMPLEX	0.2211	0.955	0.5056	1	1
FALSE	PERICENTRIOLAR_MATERIAL	0.2873	0.9276	0.5071	1	1
FALSE	BBSOME	0.3745	0.945	0.51	1	1
FALSE	EXON_EXON_JUNCTION_COMPLEX	0.2839	0.9603	0.5113	1	1
FALSE	PLATELET_ALPHA_GRANULE_MEMBRANE	0.3814	0.9472	0.5178	1	1
FALSE	GLYCOGEN_GRANULE	0.3317	0.92	0.5201	1	1
FALSE	SPANNING_COMPONENT_OF_PLASMA_MEMBRANE	0.4323	0.9609	0.5202	1	1
FALSE	BARR_BODY	0.3609	0.915	0.5208	1	1
FALSE	TRANS_GOLGI_NETWORK	0.1836	0.9576	0.5222	1	1
FALSE	SCHMIDT_LANTERMAN_INCISURE	0.4746	0.9558	0.5269	1	1
FALSE	UBIQUITIN_CONJUGATING_ENZYME_COMPLEX	0.4702	0.9767	0.5276	1	1
FALSE	3M_COMPLEX	0.4948	0.9792	0.5283	1	1
FALSE	CELL_LEADING_EDGE	0.2238	0.9507	0.5311	1	1
FALSE	BASAL_PART_OF_CELL	0.2872	0.9526	0.5364	1	1
FALSE	CYCLIN_CDK_POSITIVE_TRANSCRIPTION_ELONGATION_FACTOR_COMPLEX	0.3777	0.9372	0.5405	1	1
FALSE	PARASPECKLES	0.4245	0.9545	0.5438	1	1
FALSE	INTRACILIARY_TRANSPORT_PARTICLE	0.2897	0.8777	0.5445	1	1
FALSE	EXTRACELLULAR_MEMBRANE_BOUNDED_ORGANELLE	0.5721	0.9849	0.5456	1	1
FALSE	ATG1_ULK1_KINASE_COMPLEX	0.3237	0.8974	0.5521	1	1
FALSE	FHF_COMPLEX	0.4253	0.9143	0.5565	1	1
FALSE	CYTOPLASMIC_EXOSOME_RNASE_COMPLEX	0.2928	0.9064	0.566	1	1
FALSE	BLOC_COMPLEX	0.2642	0.8762	0.5685	1	1
FALSE	SAM_COMPLEX	0.3256	0.856	0.5689	1	1
FALSE	ASTROCYTE_PROJECTION	0.4141	0.9216	0.5706	1	1
FALSE	LIPOPOLYSACCHARIDE_RECEPTOR_COMPLEX	0.4386	0.9011	0.5734	1	1
FALSE	BCL_2_FAMILY_PROTEIN_COMPLEX	0.3394	0.8987	0.5741	1	1
FALSE	CLATHRIN_COATED_PIT	0.2391	0.91	0.5866	1	1
FALSE	BOX_H_ACA_SNORNP_COMPLEX	0.4017	0.891	0.5926	1	1
FALSE	BOX_H_ACA_RNP_COMPLEX	0.4017	0.891	0.5926	1	1
FALSE	SPANNING_COMPONENT_OF_MEMBRANE	0.3831	0.9242	0.5958	1	1
FALSE	CRD_MEDIATED_MRNA_STABILITY_COMPLEX	0.5672	0.9349	0.6025	1	1
FALSE	PWP2P_CONTAINING_SUBCOMPLEX_OF_90S_PRERIBOSOME	0.5918	0.9697	0.603	1	1
FALSE	PLATELET_DENSE_GRANULE_MEMBRANE	0.4494	0.8914	0.6049	1	1
FALSE	COPI_VESICLE_COAT	0.3211	0.8532	0.6066	1	1
FALSE	RDNA_HETEROCHROMATIN	0.3582	0.9166	0.6081	1	1
FALSE	HISTONE_DEACETYLASE_COMPLEX	0.1788	0.8504	0.6088	1	1
FALSE	AXONEMAL_MICROTUBULE	0.4402	0.8928	0.61	1	1
FALSE	OUTER_MITOCHONDRIAL_MEMBRANE_PROTEIN_COMPLEX	0.2842	0.819	0.6118	1	1
FALSE	PHOSPHATIDYLINOSITOL_3_KINASE_COMPLEX_CLASS_I	0.5142	0.9293	0.6166	1	1
FALSE	RUFFLE_MEMBRANE	0.2172	0.8791	0.6204	1	1
FALSE	CLATHRIN_COMPLEX	0.3273	0.8574	0.6207	1	1
FALSE	CILIARY_TIP	0.2274	0.7967	0.6247	1	1
FALSE	INTERCALATED_DISC	0.3191	0.8841	0.6285	1	1
FALSE	CYTOSOLIC_PROTEASOME_COMPLEX	0.3731	0.8747	0.6301	1	1
FALSE	TRANSCRIPTIONALLY_ACTIVE_CHROMATIN	0.2929	0.848	0.632	1	1
FALSE	AMINOACYL_TRNA_SYNTHETASE_MULTIENZYME_COMPLEX	0.324	0.8558	0.6335	1	1
FALSE	GATOR2_COMPLEX	0.2682	0.8398	0.6389	1	1
FALSE	PHOSPHOLIPID_TRANSLOCATING_ATPASE_COMPLEX	0.4368	0.8513	0.6391	1	1
FALSE	PRERIBOSOME_SMALL_SUBUNIT_PRECURSOR	0.2893	0.8644	0.6408	1	1
FALSE	PRE_SNORNP_COMPLEX	0.349	0.8901	0.6413	1	1
FALSE	GPI_ANCHOR_TRANSAMIDASE_COMPLEX	0.4058	0.8402	0.6419	1	1
FALSE	FILOPODIUM_TIP	0.3288	0.8472	0.6535	1	1
FALSE	GUANYL_NUCLEOTIDE_EXCHANGE_FACTOR_COMPLEX	0.323	0.8162	0.6571	1	1
FALSE	GLYCOSYLPHOSPHATIDYLINOSITOL_N_ACETYLGLUCOSAMINYLTRANSFERASE_GPI_GNT_COMPLEX	0.3558	0.7978	0.6618	1	1
FALSE	PRC1_COMPLEX	0.2489	0.8341	0.6628	1	1
FALSE	EUKARYOTIC_TRANSLATION_INITIATION_FACTOR_2B_COMPLEX	0.3748	0.8738	0.6641	1	1
FALSE	CALCITONIN_FAMILY_RECEPTOR_COMPLEX	0.5329	0.8729	0.6771	1	1
FALSE	BLOC_1_COMPLEX	0.2641	0.7855	0.6819	1	1
FALSE	U5_SNRNP	0.3131	0.8514	0.6832	1	1
FALSE	TRNA_SPLICING_LIGASE_COMPLEX	0.3094	0.8613	0.6845	1	1
FALSE	CUL3_RING_UBIQUITIN_LIGASE_COMPLEX	0.2019	0.813	0.6849	1	1
FALSE	RIBOSE_PHOSPHATE_DIPHOSPHOKINASE_COMPLEX	0.5309	0.879	0.6853	1	1
FALSE	ANCHORED_COMPONENT_OF_EXTERNAL_SIDE_OF_PLASMA_MEMBRANE	0.3693	0.8613	0.6871	1	1
FALSE	INTRINSIC_COMPONENT_OF_MITOCHONDRIAL_MEMBRANE	0.191	0.7417	0.6875	1	1
FALSE	NUCLEAR_PORE_OUTER_RING	0.3002	0.8463	0.6955	1	1
FALSE	LATERAL_PLASMA_MEMBRANE	0.2567	0.8479	0.6963	1	1
FALSE	DERLIN_1_RETROTRANSLOCATION_COMPLEX	0.3373	0.8106	0.6973	1	1
FALSE	NUCLEOTIDE_ACTIVATED_PROTEIN_KINASE_COMPLEX	0.3459	0.7683	0.6982	1	1
FALSE	RETROMER_COMPLEX	0.275	0.7757	0.6992	1	1
FALSE	POSTSYNAPTIC_RECYCLING_ENDOSOME	0.2932	0.7957	0.7018	1	1
FALSE	APICAL_DENDRITE	0.3294	0.8364	0.7031	1	1
FALSE	90S_PRERIBOSOME	0.249	0.794	0.7037	1	1
FALSE	CORTICAL_ENDOPLASMIC_RETICULUM	0.3099	0.8017	0.7082	1	1
FALSE	CELL_SUBSTRATE_JUNCTION	0.1633	0.7613	0.7112	1	1
FALSE	MICOS_COMPLEX	0.3256	0.733	0.7137	1	1
FALSE	MICROTUBULE_MINUS_END	0.3189	0.7806	0.7152	1	1
FALSE	U2_TYPE_CATALYTIC_STEP_2_SPLICEOSOME	0.2541	0.8477	0.7174	1	1
FALSE	HISTONE_PRE_MRNA_3_END_PROCESSING_COMPLEX	0.3211	0.8005	0.7185	1	1
FALSE	INTRINSIC_COMPONENT_OF_MITOCHONDRIAL_INNER_MEMBRANE	0.2186	0.7023	0.7197	1	1
FALSE	CUL2_RING_UBIQUITIN_LIGASE_COMPLEX	0.2919	0.7476	0.7218	1	1
FALSE	MITOCHONDRIAL_INTERMEMBRANE_SPACE_PROTEIN_TRANSPORTER_COMPLEX	0.4177	0.7929	0.7233	1	1
FALSE	R2TP_COMPLEX	0.3494	0.8016	0.7267	1	1
FALSE	NEUROFIBRILLARY_TANGLE	0.46	0.7936	0.7273	1	1
FALSE	HOST_CELL_PART	0.4548	0.8156	0.7299	1	1
FALSE	CATALYTIC_STEP_1_SPLICEOSOME	0.2838	0.8361	0.7318	1	1
FALSE	PARANODAL_JUNCTION	0.4037	0.805	0.7327	1	1
FALSE	OXOGLUTARATE_DEHYDROGENASE_COMPLEX	0.3795	0.7684	0.7385	1	1
FALSE	UNCONVENTIONAL_MYOSIN_COMPLEX	0.3232	0.7306	0.7545	1	1
FALSE	GLIAL_CELL_PROJECTION	0.3257	0.812	0.7552	1	1
FALSE	FILOPODIUM	0.2322	0.82	0.7598	1	1
FALSE	CARBOXY_TERMINAL_DOMAIN_PROTEIN_KINASE_COMPLEX	0.2349	0.7525	0.7618	1	1
FALSE	PHOTORECEPTOR_RIBBON_SYNAPSE	0.4488	0.7713	0.7627	1	1
FALSE	INSULIN_RESPONSIVE_COMPARTMENT	0.2578	0.7623	0.7688	1	1
FALSE	MITOCHONDRIAL_MATRIX	0.1529	0.6423	0.7767	1	1
FALSE	CLUSTER_OF_ACTIN_BASED_CELL_PROJECTIONS	0.2964	0.8078	0.784	1	1
FALSE	MMXD_COMPLEX	0.3496	0.7646	0.79	1	1
FALSE	NURF_COMPLEX	0.3189	0.749	0.7943	1	1
FALSE	MULTIVESICULAR_BODY_LUMEN	0.4421	0.7508	0.7959	1	1
FALSE	CLATHRIN_COAT_OF_COATED_PIT	0.2473	0.6752	0.7996	1	1
FALSE	RIBBON_SYNAPSE	0.3581	0.6973	0.8048	1	1
FALSE	CILIARY_BASE	0.2334	0.7269	0.8061	1	1
FALSE	ER_MEMBRANE_INSERTION_COMPLEX	0.3099	0.7424	0.811	1	1
FALSE	CELL_TRAILING_EDGE	0.2685	0.6515	0.8117	1	1
FALSE	VARICOSITY	0.3733	0.7561	0.8145	1	1
FALSE	INTEGRAL_COMPONENT_OF_PRESYNAPTIC_ACTIVE_ZONE_MEMBRANE	0.3362	0.7297	0.8153	1	1
FALSE	ARYL_HYDROCARBON_RECEPTOR_COMPLEX	0.3026	0.7227	0.817	1	1
FALSE	GOLGI_TRANSPORT_COMPLEX	0.2401	0.7627	0.8176	1	1
FALSE	LAMELLIPODIUM_MEMBRANE	0.2636	0.7103	0.8203	1	1
FALSE	BASEMENT_MEMBRANE_COLLAGEN_TRIMER	0.3767	0.7424	0.8204	1	1
FALSE	CLATHRIN_SCULPTED_MONOAMINE_TRANSPORT_VESICLE	0.4302	0.7292	0.8246	1	1
FALSE	MHC_CLASS_I_PROTEIN_COMPLEX	0.3496	0.6902	0.8261	1	1
FALSE	MITOCHONDRIAL_OUTER_MEMBRANE_TRANSLOCASE_COMPLEX	0.2929	0.6659	0.8273	1	1
FALSE	CAMP_DEPENDENT_PROTEIN_KINASE_COMPLEX	0.3434	0.7052	0.8289	1	1
FALSE	ALPHA_DNA_POLYMERASE_PRIMASE_COMPLEX	0.3418	0.7089	0.833	1	1
FALSE	CUL4B_RING_E3_UBIQUITIN_LIGASE_COMPLEX	0.3007	0.6824	0.8452	1	1
FALSE	NUCLEAR_INCLUSION_BODY	0.2364	0.7171	0.8492	1	1
FALSE	HOST_CELLULAR_COMPONENT	0.145	0.6757	0.8529	1	1
FALSE	SIGNAL_RECOGNITION_PARTICLE	0.3172	0.7465	0.8545	1	1
FALSE	INO80_TYPE_COMPLEX	0.2037	0.7596	0.8571	1	1
FALSE	SARCOPLASMIC_RETICULUM_LUMEN	0.3292	0.6735	0.8574	1	1
FALSE	ANNULATE_LAMELLAE	0.2979	0.765	0.858	1	1
FALSE	JUXTAPARANODE_REGION_OF_AXON	0.3604	0.7069	0.8622	1	1
FALSE	ANCHORED_COMPONENT_OF_POSTSYNAPTIC_MEMBRANE	0.4238	0.6925	0.8636	1	1
FALSE	ASYMMETRIC_GLUTAMATERGIC_EXCITATORY_SYNAPSE	0.3997	0.724	0.8657	1	1
FALSE	OMEGASOME	0.3002	0.656	0.8667	1	1
FALSE	TRANSCRIPTION_ELONGATION_FACTOR_COMPLEX	0.1412	0.6597	0.8719	1	1
FALSE	INTEGRAL_COMPONENT_OF_CYTOPLASMIC_SIDE_OF_ENDOPLASMIC_RETICULUM_MEMBRANE	0.3	0.5737	0.8794	1	1
FALSE	COLLAGEN_TYPE_IV_TRIMER	0.3483	0.6522	0.8804	1	1
FALSE	ENDOPLASMIC_RETICULUM_PALMITOYLTRANSFERASE_COMPLEX	0.2769	0.5876	0.8887	1	1
FALSE	FASCIA_ADHERENS	0.3484	0.6692	0.8906	1	1
FALSE	NONHOMOLOGOUS_END_JOINING_COMPLEX	0.2223	0.6645	0.8909	1	1
FALSE	PROTEIN_COMPLEX_INVOLVED_IN_CELL_ADHESION	0.2477	0.6404	0.8916	1	1
FALSE	LUMENAL_SIDE_OF_MEMBRANE	0.2156	0.6264	0.8952	1	1
FALSE	EMC_COMPLEX	0.2404	0.608	0.8975	1	1
FALSE	ENDOPLASMIC_RETICULUM_GOLGI_INTERMEDIATE_COMPARTMENT	0.1552	0.727	0.8998	1	1
FALSE	RNAI_EFFECTOR_COMPLEX	0.2315	0.6878	0.9032	1	1
FALSE	DNA_REPLICATION_FACTOR_C_COMPLEX	0.2956	0.647	0.904	1	1
FALSE	VACUOLAR_MEMBRANE	0.1396	0.688	0.9057	1	1
FALSE	TRAPP_COMPLEX	0.1969	0.6275	0.9064	1	1
FALSE	PODOSOME	0.1819	0.6045	0.9137	1	1
FALSE	CIS_GOLGI_NETWORK_MEMBRANE	0.3643	0.6219	0.9148	1	1
FALSE	DENDRITIC_SPINE_MEMBRANE	0.3099	0.6711	0.9148	1	1
FALSE	RISC_LOADING_COMPLEX	0.2315	0.6576	0.915	1	1
FALSE	GEMINI_OF_COILED_BODIES	0.2131	0.5757	0.916	1	1
FALSE	ANCHORING_JUNCTION	0.178	0.7493	0.9163	1	1
FALSE	SWR1_COMPLEX	0.217	0.7154	0.9168	1	1
FALSE	PROTON_TRANSPORTING_ATP_SYNTHASE_COMPLEX_CATALYTIC_CORE_F_1	0.3006	0.5854	0.917	1	1
FALSE	POSTSYNAPTIC_ENDOCYTIC_ZONE_MEMBRANE	0.3035	0.6176	0.9223	1	1
FALSE	CLATHRIN_ADAPTOR_COMPLEX	0.1627	0.5719	0.9231	1	1
FALSE	LATE_ENDOSOME_LUMEN	0.3733	0.6739	0.9236	1	1
FALSE	NUCLEAR_PORE_CENTRAL_TRANSPORT_CHANNEL	0.2499	0.6344	0.9251	1	1
FALSE	CHROMATOID_BODY	0.3269	0.653	0.9274	1	1
FALSE	MLL1_2_COMPLEX	0.1711	0.6818	0.9293	1	1
FALSE	MHC_PROTEIN_COMPLEX	0.2365	0.4776	0.93	1	1
FALSE	INTERCELLULAR_CANALICULUS	0.3267	0.6047	0.9333	1	1
FALSE	TRANS_GOLGI_NETWORK_MEMBRANE	0.1508	0.6384	0.9376	1	1
FALSE	CELL_CELL_JUNCTION	0.2127	0.7705	0.9391	1	1
FALSE	CELL_PROJECTION_MEMBRANE	0.2318	0.7639	0.9447	1	1
FALSE	POST_MRNA_RELEASE_SPLICEOSOMAL_COMPLEX	0.2055	0.6478	0.948	1	1
FALSE	UBIQUITIN_LIGASE_COMPLEX	0.1041	0.6616	0.9511	1	1
FALSE	CYTOPLASMIC_STRESS_GRANULE	0.1349	0.58	0.9564	1	1
FALSE	INCLUSION_BODY	0.146	0.5993	0.9588	1	1
FALSE	INTRINSIC_COMPONENT_OF_GOLGI_MEMBRANE	0.1507	0.5998	0.9597	1	1
FALSE	MULTIVESICULAR_BODY	0.2224	0.6728	0.9597	1	1
FALSE	CATALYTIC_STEP_2_SPLICEOSOME	0.1463	0.6156	0.9599	1	1
FALSE	POSTSYNAPTIC_ACTIN_CYTOSKELETON	0.2535	0.5721	0.9702	1	1
FALSE	TRANSCRIPTION_FACTOR_TFIIA_COMPLEX	0.2801	0.4711	0.9711	1	1
FALSE	ADA2_GCN5_ADA3_TRANSCRIPTION_ACTIVATOR_COMPLEX	0.1713	0.6225	0.9746	1	1
FALSE	MRE11_COMPLEX	0.2385	0.5949	0.9764	1	1
FALSE	OUTER_MEMBRANE	0.132	0.6727	0.9796	1	1
FALSE	CD40_RECEPTOR_COMPLEX	0.1884	0.5926	0.9801	1	1
FALSE	ESCRT_III_COMPLEX	0.1874	0.534	0.9843	1	1
FALSE	T_TUBULE	0.2319	0.6229	0.9862	1	1
FALSE	LEADING_EDGE_MEMBRANE	0.2001	0.686	0.9881	1	1
FALSE	PLASMA_MEMBRANE_RAFT	0.2111	0.6364	0.9885	1	1
FALSE	PRERIBOSOME	0.1083	0.4381	0.9902	1	1
FALSE	BASAL_DENDRITE	0.2428	0.4515	0.9938	1	1
FALSE	MEMBRANE_MICRODOMAIN	0.185	0.6548	0.9941	1	1
FALSE	ENDOSOME_LUMEN	0.2413	0.6237	0.9961	1	1
FALSE	CHROMATIN_SILENCING_COMPLEX	0.1905	0.5846	0.9981	1	1
FALSE	PHAGOCYTIC_VESICLE_MEMBRANE	0.1098	0.429	0.996	0.9991	1
FALSE	CATALYTIC_COMPLEX	-0.1547	-1.1498	0.2446	0.999	1
FALSE	MALE_PRONUCLEUS	-0.6183	-1.1107	0.4115	0.9989	1
FALSE	EQUATORIAL_MICROTUBULE_ORGANIZING_CENTER	0.2426	0.571	0.9896	0.9985	1
FALSE	ENDOLYSOSOME	0.1915	0.5233	0.9656	0.9977	1
FALSE	LUMENAL_SIDE_OF_ENDOPLASMIC_RETICULUM_MEMBRANE	0.2155	0.5338	0.919	0.9974	1
FALSE	SMALL_SUBUNIT_PROCESSOME	-0.1425	-0.4923	0.9704	0.9974	1
FALSE	PHAGOCYTIC_VESICLE	-0.1274	-0.4984	0.9921	0.9974	1
FALSE	MRNA_CLEAVAGE_FACTOR_COMPLEX	-0.1536	-0.48	0.994	0.9973	1
FALSE	MAST_CELL_GRANULE	-0.2633	-0.4759	0.9904	0.9967	1
FALSE	CILIARY_TRANSITION_ZONE	-0.1426	-0.4895	0.9943	0.9967	1
FALSE	CLATHRIN_COAT_OF_ENDOCYTIC_VESICLE	-0.2093	-0.4692	0.9646	0.9964	1
FALSE	MANCHETTE	0.265	0.568	0.9899	0.9964	1
FALSE	GAMMA_TUBULIN_COMPLEX	-0.2987	-1.1101	0.2964	0.9962	1
FALSE	PROTEIN_PHOSPHATASE_TYPE_1_COMPLEX	-0.1623	-0.4618	0.9941	0.9961	1
FALSE	MHC_CLASS_II_PROTEIN_COMPLEX	0.2364	0.4269	0.9701	0.9959	1
FALSE	NODE_OF_RANVIER	-0.535	-1.1494	0.2663	0.9952	1
FALSE	RIBONUCLEASE_P_COMPLEX	-0.4106	-1.1078	0.3573	0.9951	1
FALSE	ESCRT_COMPLEX	-0.1181	-0.46	1	0.9949	1
FALSE	NEUROMUSCULAR_JUNCTION	-0.376	-1.1094	0.3065	0.9943	1
FALSE	MYELIN_SHEATH_ADAXONAL_REGION	-0.254	-0.444	0.9775	0.9942	1
FALSE	CONTRACTILE_RING	-0.2117	-0.5211	0.9568	0.994	1
FALSE	DENDRITIC_SPINE_HEAD	-0.2084	-0.4565	0.994	0.994	1
FALSE	GAMMA_SECRETASE_COMPLEX	0.2369	0.567	0.9808	0.9934	1
FALSE	PIGMENT_GRANULE	-0.1215	-0.5193	0.9897	0.9931	1
FALSE	GROWTH_CONE_MEMBRANE	0.3013	0.562	0.9627	0.9924	1
FALSE	AP_3_ADAPTOR_COMPLEX	-0.2732	-0.5489	0.9137	0.9914	1
FALSE	EXTRINSIC_COMPONENT_OF_MEMBRANE	-0.3125	-1.1078	0.2799	0.9908	1
FALSE	PROTON_TRANSPORTING_V_TYPE_ATPASE_COMPLEX	-0.2397	-0.5353	0.93	0.9907	1
FALSE	PCG_PROTEIN_COMPLEX	-0.1363	-0.5404	0.9456	0.9902	1
FALSE	PALMITOYLTRANSFERASE_COMPLEX	-0.2325	-0.5488	0.9352	0.9899	1
FALSE	SPECIFIC_GRANULE_MEMBRANE	-0.1818	-0.5462	0.9533	0.9896	1
FALSE	UNIPLEX_COMPLEX	-0.256	-0.5729	0.9494	0.9876	1
FALSE	RNA_POLYMERASE_III_COMPLEX	-0.3444	-1.1077	0.3314	0.9868	1
FALSE	GABA_RECEPTOR_COMPLEX	-0.3024	-0.572	0.998	0.9866	1
FALSE	SPERM_FIBROUS_SHEATH	-0.2975	-0.5697	0.9558	0.9863	1
FALSE	MITOTIC_SPINDLE_MIDZONE	-0.5083	-1.1067	0.384	0.9859	1
FALSE	MYELIN_SHEATH	-0.1953	-0.5661	0.9866	0.9851	1
FALSE	CELL_BODY_MEMBRANE	-0.2428	-0.5693	0.998	0.9851	1
FALSE	NUCLEOLAR_RIBONUCLEASE_P_COMPLEX	-0.5226	-1.1059	0.3732	0.9843	1
FALSE	EXTRINSIC_COMPONENT_OF_POSTSYNAPTIC_MEMBRANE	-0.3303	-0.5874	0.8921	0.9842	1
FALSE	PROTON_TRANSPORTING_TWO_SECTOR_ATPASE_COMPLEX_CATALYTIC_DOMAIN	-0.2665	-0.5841	0.8411	0.9831	1
FALSE	ENDOLYSOSOME_MEMBRANE	-0.2454	-0.5871	0.9221	0.9828	1
FALSE	ROUGH_ENDOPLASMIC_RETICULUM_MEMBRANE	-0.3329	-1.1053	0.3405	0.9818	1
FALSE	LOW_DENSITY_LIPOPROTEIN_PARTICLE	-0.5381	-1.1048	0.3651	0.9791	1
FALSE	TRANS_GOLGI_NETWORK_TRANSPORT_VESICLE_MEMBRANE	-0.2127	-0.603	0.9035	0.9775	1
FALSE	MRNA_CLEAVAGE_AND_POLYADENYLATION_SPECIFICITY_FACTOR_COMPLEX	-0.212	-0.601	0.9122	0.9773	1
FALSE	PEPTIDASE_COMPLEX	-0.2661	-1.0959	0.3588	0.9757	1
FALSE	NATA_COMPLEX	-0.6349	-1.1047	0.3948	0.9753	1
FALSE	MHC_CLASS_I_PEPTIDE_LOADING_COMPLEX	-0.4621	-1.0972	0.3718	0.9752	1
FALSE	NUCLEAR_ENVELOPE_LUMEN	-0.3124	-0.6109	0.9267	0.9737	1
FALSE	GOLGI_ASSOCIATED_VESICLE_MEMBRANE	-0.3174	-1.0953	0.359	0.9733	1
FALSE	SECONDARY_LYSOSOME	-0.2414	-0.614	0.876	0.9729	1
FALSE	MICROFIBRIL	-0.6006	-1.1047	0.3879	0.9712	1
FALSE	SPINDLE	-0.2317	-1.0949	0.3508	0.9703	1
FALSE	INTRINSIC_COMPONENT_OF_ENDOPLASMIC_RETICULUM_MEMBRANE	-0.128	-0.6239	0.9287	0.97	1
FALSE	DEUTEROSOME	-0.6602	-1.104	0.4132	0.9696	1
FALSE	DYSTROGLYCAN_COMPLEX	-0.3435	-0.6205	0.9457	0.9696	1
FALSE	CYTOLYTIC_GRANULE	-0.3034	-0.6226	0.8665	0.9695	1
FALSE	CILIARY_MEMBRANE	-0.4	-1.1009	0.3094	0.9671	1
FALSE	COMPLEX_OF_COLLAGEN_TRIMERS	-0.5405	-1.1036	0.3767	0.9668	1
FALSE	SOMATODENDRITIC_COMPARTMENT	-0.3404	-1.0948	0.3077	0.9665	1
FALSE	CONDENSED_CHROMOSOME_INNER_KINETOCHORE	-0.6061	-1.1028	0.4107	0.9651	1
FALSE	CILIARY_TRANSITION_FIBER	-0.4729	-1.0945	0.4147	0.9637	1
FALSE	COHESIN_COMPLEX	-0.5143	-1.0928	0.3777	0.9613	1
FALSE	TRIGLYCERIDE_RICH_PLASMA_LIPOPROTEIN_PARTICLE	-0.5429	-1.0941	0.3718	0.961	1
FALSE	ER_TO_GOLGI_TRANSPORT_VESICLE_MEMBRANE	-0.1753	-0.6378	0.8375	0.9604	1
FALSE	TRANSPORT_VESICLE_MEMBRANE	-0.3204	-1.0919	0.2774	0.9601	1
FALSE	CATION_TRANSPORTING_ATPASE_COMPLEX	-0.366	-0.6416	0.9219	0.9586	1
FALSE	CELL_POLE	-0.3373	-0.6486	0.8916	0.9584	1
FALSE	COSTAMERE	-0.4242	-1.0914	0.3535	0.9577	1
FALSE	CILIARY_BASAL_BODY	-0.1635	-0.6483	0.8866	0.9572	1
FALSE	EXTRINSIC_COMPONENT_OF_ENDOSOME_MEMBRANE	-0.2694	-0.6467	0.8441	0.9571	1
FALSE	ENDOPLASMIC_RETICULUM_EXIT_SITE	-0.2597	-0.6451	0.8899	0.957	1
FALSE	ZONA_PELLUCIDA_RECEPTOR_COMPLEX	-0.6134	-1.0913	0.4078	0.9543	1
FALSE	EXTRINSIC_COMPONENT_OF_PRESYNAPTIC_MEMBRANE	-0.3807	-0.6566	0.844	0.9526	1
FALSE	ACTIN_BASED_CELL_PROJECTION	-0.3236	-1.0911	0.292	0.951	1
FALSE	PRESYNAPTIC_ACTIVE_ZONE_CYTOPLASMIC_COMPONENT	-0.5494	-1.0641	0.4236	0.9507	1
FALSE	PROTEIN_ACETYLTRANSFERASE_COMPLEX	-0.1354	-0.6652	0.8337	0.9501	1
FALSE	HEMIDESMOSOME	-0.3646	-0.6645	0.8306	0.9494	1
FALSE	SPERM_HEAD	-0.5493	-1.072	0.3836	0.9492	1
FALSE	NUCLEAR_LAMINA	-0.3991	-1.0711	0.3551	0.9483	1
FALSE	MICROVILLUS_MEMBRANE	-0.4449	-1.0908	0.3277	0.9482	1
FALSE	TORC2_COMPLEX	-0.2084	-0.6641	0.8706	0.9482	1
FALSE	PRESYNAPTIC_ACTIVE_ZONE_MEMBRANE	-0.4216	-1.0638	0.3889	0.9481	1
FALSE	INTERPHOTORECEPTOR_MATRIX	-0.6192	-1.07	0.3889	0.9478	1
FALSE	COMMITMENT_COMPLEX	-0.4786	-1.0899	0.3647	0.9472	1
FALSE	ENDORIBONUCLEASE_COMPLEX	-0.254	-1.074	0.3387	0.9471	1
FALSE	NUCLEOID	-0.179	-0.6638	0.8158	0.9471	1
FALSE	IMMUNOGLOBULIN_COMPLEX	-0.6327	-1.0635	0.4644	0.9456	1
FALSE	TIM23_MITOCHONDRIAL_IMPORT_INNER_MEMBRANE_TRANSLOCASE_COMPLEX	-0.4045	-1.0698	0.3893	0.9448	1
FALSE	AMPA_GLUTAMATE_RECEPTOR_COMPLEX	-0.5043	-1.0797	0.3262	0.9446	1
FALSE	NEURON_PROJECTION	-0.3465	-1.0884	0.2937	0.9441	1
FALSE	CILIARY_ROOTLET	-0.4381	-1.0896	0.4046	0.9441	1
FALSE	P_BODY	-0.2421	-1.0788	0.3671	0.9437	1
FALSE	MICROTUBULE	-0.2648	-1.063	0.3922	0.9436	1
FALSE	SPINDLE_POLE	-0.2471	-1.0678	0.3926	0.9436	1
FALSE	TERMINAL_BOUTON	-0.4324	-1.0621	0.3595	0.9427	1
FALSE	TERTIARY_GRANULE_MEMBRANE	-0.2492	-0.6743	0.8282	0.9426	1
FALSE	WASH_COMPLEX	-0.2177	-0.6759	0.9365	0.9425	1
FALSE	POSTSYNAPTIC_CYTOSOL	-0.4357	-1.0696	0.3843	0.942	1
FALSE	PROTEASOME_CORE_COMPLEX_ALPHA_SUBUNIT_COMPLEX	-0.5805	-1.0881	0.4168	0.9412	1
FALSE	EXTRINSIC_COMPONENT_OF_PLASMA_MEMBRANE	-0.3415	-1.0787	0.3301	0.9404	1
FALSE	CILIUM	-0.3353	-1.0617	0.3709	0.9404	1
FALSE	EARLY_ENDOSOME_MEMBRANE	-0.258	-1.0872	0.2857	0.9403	1
FALSE	TRNA_METHYLTRANSFERASE_COMPLEX	-0.319	-0.6858	0.8452	0.9394	1
FALSE	FICOLIN_1_RICH_GRANULE	-0.1763	-0.6911	0.827	0.9392	1
FALSE	MOTILE_CILIUM	-0.4044	-1.0782	0.3423	0.9385	1
FALSE	OLIGOSACCHARYLTRANSFERASE_COMPLEX	-0.2736	-0.6932	0.7953	0.9382	1
FALSE	SAGA_COMPLEX	-0.2903	-0.6855	0.7976	0.9382	1
FALSE	ENDODEOXYRIBONUCLEASE_COMPLEX	-0.4746	-1.0614	0.4136	0.9379	1
FALSE	BLEB	-0.303	-0.6883	0.7794	0.9379	1
FALSE	ACTOMYOSIN	-0.2157	-0.691	0.8449	0.9379	1
FALSE	PHOTORECEPTOR_OUTER_SEGMENT_MEMBRANE	-0.5122	-1.0869	0.3066	0.9378	1
FALSE	PRERIBOSOME_LARGE_SUBUNIT_PRECURSOR	-0.2208	-0.69	0.8825	0.9375	1
FALSE	SODIUM_POTASSIUM_EXCHANGING_ATPASE_COMPLEX	-0.3321	-0.6851	0.9461	0.9373	1
FALSE	INTRACILIARY_TRANSPORT_PARTICLE_A	-0.3029	-0.697	0.8096	0.9368	1
FALSE	ANCHORED_COMPONENT_OF_SYNAPTIC_MEMBRANE	-0.358	-0.6846	0.9178	0.9363	1
FALSE	MICROTUBULE_CYTOSKELETON	-0.221	-1.061	0.3545	0.9359	1
FALSE	ACTIN_FILAMENT_BUNDLE	-0.2234	-0.7002	0.8686	0.9358	1
FALSE	MITOCHONDRIAL_SMALL_RIBOSOMAL_SUBUNIT	-0.2647	-0.6993	0.778	0.9355	1
FALSE	INNER_ACROSOMAL_MEMBRANE	-0.43	-0.6969	0.8526	0.9354	1
FALSE	FICOLIN_1_RICH_GRANULE_MEMBRANE	-0.2569	-0.7019	0.8229	0.9353	1
FALSE	ENDOPLASMIC_RETICULUM_PLASMA_MEMBRANE_CONTACT_SITE	-0.274	-0.6846	0.7988	0.9349	1
FALSE	FIBRILLAR_CENTER	-0.227	-1.0869	0.3462	0.9342	1
FALSE	RIBOSOMAL_SUBUNIT	-0.3615	-1.0845	0.4323	0.934	1
FALSE	SITE_OF_DNA_DAMAGE	-0.2299	-1.0607	0.3964	0.9334	1
FALSE	RIBONUCLEOPROTEIN_GRANULE	-0.1495	-0.7047	0.916	0.9334	1
FALSE	INTRINSIC_COMPONENT_OF_POSTSYNAPTIC_SPECIALIZATION_MEMBRANE	-0.4507	-1.0574	0.3738	0.9329	1
FALSE	RADIAL_SPOKE	-0.6003	-1.0564	0.4139	0.9323	1
FALSE	RIBOSOME	-0.323	-1.0867	0.4147	0.9313	1
FALSE	ESC_E_Z_COMPLEX	-0.3901	-1.0605	0.4152	0.9308	1
FALSE	LSM1_7_PAT1_COMPLEX	-0.5297	-1.0561	0.449	0.93	1
FALSE	CONNEXIN_COMPLEX	-0.4889	-1.0604	0.3674	0.9276	1
FALSE	SITE_OF_POLARIZED_GROWTH	-0.1923	-0.714	0.9276	0.9275	1
FALSE	AP_TYPE_MEMBRANE_COAT_ADAPTOR_COMPLEX	-0.1851	-0.7131	0.7691	0.9272	1
FALSE	LSM2_8_COMPLEX	-0.497	-1.0561	0.4342	0.9269	1
FALSE	PROTON_TRANSPORTING_V_TYPE_ATPASE_V0_DOMAIN	-0.3788	-0.7125	0.7981	0.9264	1
FALSE	VACUOLE	-0.1554	-0.7116	0.9357	0.9263	1
FALSE	FICOLIN_1_RICH_GRANULE_LUMEN	-0.1637	-0.7197	0.7416	0.9261	1
FALSE	CUL5_RING_UBIQUITIN_LIGASE_COMPLEX	-0.392	-0.7165	0.7726	0.9257	1
FALSE	JUNCTIONAL_SARCOPLASMIC_RETICULUM_MEMBRANE	-0.3728	-0.7189	0.8722	0.9255	1
FALSE	MITOCHONDRION	-0.1388	-0.7226	0.8208	0.9252	1
FALSE	ATPASE_DEPENDENT_TRANSMEMBRANE_TRANSPORT_COMPLEX	-0.3211	-0.7215	0.8817	0.9251	1
FALSE	VOLTAGE_GATED_SODIUM_CHANNEL_COMPLEX	-0.3647	-0.7183	0.8926	0.9249	1
FALSE	GROWTH_FACTOR_COMPLEX	-0.5558	-1.056	0.4033	0.9239	1
FALSE	ENDOPLASMIC_RETICULUM_PROTEIN_CONTAINING_COMPLEX	-0.1643	-0.7248	0.7453	0.9238	1
FALSE	EARLY_PHAGOSOME	-0.3232	-0.7264	0.83	0.9231	1
FALSE	AXON	-0.3262	-1.0496	0.371	0.9223	1
FALSE	AUTOPHAGOSOME_MEMBRANE	-0.2892	-1.0509	0.4016	0.9221	1
FALSE	SMN_SM_PROTEIN_COMPLEX	-0.3587	-1.0452	0.413	0.9218	1
FALSE	EXORIBONUCLEASE_COMPLEX	-0.2773	-1.0489	0.3451	0.9212	1
FALSE	9PLUS2_MOTILE_CILIUM	-0.4133	-1.0558	0.3731	0.9211	1
FALSE	LARGE_RIBOSOMAL_SUBUNIT	-0.3697	-1.0525	0.4529	0.9206	1
FALSE	COATED_VESICLE	-0.2489	-1.0446	0.3494	0.9204	1
FALSE	RIBONUCLEASE_MRP_COMPLEX	-0.4631	-1.0537	0.4313	0.9204	1
FALSE	NUCLEAR_BODY	-0.1711	-1.0552	0.355	0.9196	1
FALSE	PERINUCLEOLAR_COMPARTMENT	-0.5939	-1.0441	0.4678	0.9189	1
FALSE	DNA_REPLICATION_FACTOR_A_COMPLEX	-0.4167	-1.0487	0.4263	0.9186	1
FALSE	ACETYLCHOLINE_GATED_CHANNEL_COMPLEX	-0.5391	-1.0476	0.3901	0.9184	1
FALSE	MICROTUBULE_ORGANIZING_CENTER	-0.2032	-1.0437	0.3831	0.9169	1
FALSE	CORTICAL_ACTIN_CYTOSKELETON	-0.3241	-1.043	0.376	0.916	1
FALSE	KINOCILIUM	-0.5409	-1.0429	0.4459	0.9132	1
FALSE	ENDOCYTIC_VESICLE_MEMBRANE	-0.3	-1.042	0.3893	0.9123	1
FALSE	TRANSPORT_VESICLE	-0.2752	-1.0387	0.3645	0.9119	1
FALSE	PI_BODY	-0.6054	-1.0378	0.4637	0.9113	1
FALSE	COPI_COATED_VESICLE_MEMBRANE	-0.2682	-0.7362	0.7327	0.911	1
FALSE	PRESYNAPSE	-0.3388	-1.0417	0.3667	0.9102	1
FALSE	PERICENTRIC_HETEROCHROMATIN	-0.3534	-1.0408	0.4331	0.9096	1
FALSE	EXTRINSIC_COMPONENT_OF_SYNAPTIC_MEMBRANE	-0.376	-0.7388	0.7703	0.9087	1
FALSE	MIDBODY	-0.2108	-1.0377	0.4173	0.9086	1
FALSE	PRESYNAPTIC_CYTOSKELETON	-0.5846	-1.0368	0.4458	0.908	1
FALSE	CATENIN_COMPLEX	-0.4391	-1.0361	0.4055	0.907	1
FALSE	SMOOTH_ENDOPLASMIC_RETICULUM_MEMBRANE	-0.4209	-0.7429	0.8129	0.9043	1
FALSE	APICOLATERAL_PLASMA_MEMBRANE	-0.4402	-1.036	0.4063	0.9042	1
FALSE	TOR_COMPLEX	-0.2254	-0.7442	0.7801	0.9038	1
FALSE	RNA_POLYMERASE_II_CORE_COMPLEX	-0.4275	-1.0329	0.4492	0.9037	1
FALSE	ZYMOGEN_GRANULE_MEMBRANE	-0.5268	-1.0319	0.4238	0.9034	1
FALSE	FIBRINOGEN_COMPLEX	-0.6485	-1.0357	0.5029	0.9022	1
FALSE	ACTIN_CYTOSKELETON	-0.2772	-1.0347	0.3836	0.9019	1
FALSE	NEURON_PROJECTION_TERMINUS	-0.3834	-1.0316	0.3948	0.9011	1
FALSE	POLYSOMAL_RIBOSOME	-0.3977	-1.031	0.4274	0.9	1
FALSE	PRESYNAPTIC_ENDOCYTIC_ZONE	-0.4096	-0.7501	0.778	0.8998	1
FALSE	PROTON_TRANSPORTING_TWO_SECTOR_ATPASE_COMPLEX	-0.288	-0.7492	0.7002	0.8996	1
FALSE	RNA_CAP_BINDING_COMPLEX	-0.3362	-0.7514	0.7465	0.8994	1
FALSE	TERTIARY_GRANULE	-0.3443	-1.0302	0.4073	0.8992	1
FALSE	CUL4_RING_E3_UBIQUITIN_LIGASE_COMPLEX	-0.2394	-0.7492	0.7311	0.8981	1
FALSE	GABA_ERGIC_SYNAPSE	-0.4386	-1.0296	0.416	0.8978	1
FALSE	NADH_DEHYDROGENASE_COMPLEX	-0.4293	-1.0287	0.4758	0.8974	1
FALSE	VCB_COMPLEX	-0.4809	-1.0286	0.428	0.8949	1
FALSE	COPII_VESICLE_COAT	-0.3233	-1.0286	0.4041	0.8923	1
FALSE	EXTRINSIC_COMPONENT_OF_MITOCHONDRIAL_INNER_MEMBRANE	-0.2966	-0.7595	0.7247	0.8917	1
FALSE	SMALL_RIBOSOMAL_SUBUNIT	-0.3585	-1.0281	0.4517	0.8908	1
FALSE	AGGRESOME	-0.2046	-0.7592	0.8045	0.8906	1
FALSE	INTRINSIC_COMPONENT_OF_VACUOLAR_MEMBRANE	-0.3292	-0.759	0.7254	0.8894	1
FALSE	REGION_OF_CYTOSOL	-0.36	-1.028	0.4356	0.8884	1
FALSE	ENDOCYTIC_VESICLE	-0.2755	-1.0265	0.4031	0.8866	1
FALSE	DENSE_CORE_GRANULE_MEMBRANE	-0.5949	-1.028	0.4623	0.8858	1
FALSE	CELL_SURFACE	-0.3433	-1.0265	0.398	0.884	1
FALSE	COP9_SIGNALOSOME	-0.1888	-0.7658	0.7695	0.8834	1
FALSE	NEUROFILAMENT	-0.5995	-1.0262	0.4792	0.8822	1
FALSE	PLATELET_ALPHA_GRANULE	-0.2784	-0.7686	0.798	0.8805	1
FALSE	ATP_BINDING_CASSETTE_ABC_TRANSPORTER_COMPLEX	-0.5823	-1.0258	0.5058	0.8803	1
FALSE	POSTSYNAPTIC_SPECIALIZATION_MEMBRANE	-0.4118	-1.0252	0.4251	0.8791	1
FALSE	KICSTOR_COMPLEX	-0.303	-0.7715	0.7646	0.8789	1
FALSE	POLYSOME	-0.2067	-0.7726	0.7029	0.8786	1
FALSE	VACUOLAR_PROTON_TRANSPORTING_V_TYPE_ATPASE_COMPLEX	-0.384	-0.7756	0.712	0.878	1
FALSE	CLATHRIN_COAT	-0.1981	-0.7739	0.7554	0.878	1
FALSE	NEURON_PROJECTION_CYTOPLASM	-0.2134	-0.7712	0.8185	0.8778	1
FALSE	COPI_COATED_VESICLE	-0.2641	-0.8545	0.5795	0.8775	1
FALSE	F_ACTIN_CAPPING_PROTEIN_COMPLEX	-0.4009	-0.7752	0.7686	0.8773	1
FALSE	U2AF_COMPLEX	-0.6105	-1.025	0.4832	0.877	1
FALSE	HEMOGLOBIN_COMPLEX	-0.5083	-0.8457	0.6706	0.8766	1
FALSE	PLASMA_MEMBRANE_REGION	-0.2641	-0.8541	0.7824	0.8763	1
FALSE	DENDRITIC_SHAFT	-0.3142	-0.8452	0.6844	0.8761	1
FALSE	PLATELET_DENSE_GRANULE	-0.3584	-0.8503	0.6448	0.8751	1
FALSE	VESICLE_COAT	-0.2375	-1.0184	0.4374	0.8748	1
FALSE	DYNEIN_COMPLEX	-0.3141	-0.8451	0.62	0.8747	1
FALSE	STEREOCILIUM_MEMBRANE	-0.4829	-0.8541	0.6812	0.8747	1
FALSE	KINETOCHORE_MICROTUBULE	-0.4934	-1.0195	0.5049	0.8746	1
FALSE	PERINUCLEAR_ENDOPLASMIC_RETICULUM	-0.3167	-0.8496	0.6452	0.8746	1
FALSE	M_BAND	-0.33	-0.8397	0.6776	0.8746	1
FALSE	CMG_COMPLEX	-0.4965	-1.025	0.4783	0.8745	1
FALSE	DENDRITIC_SPINE_NECK	-0.4056	-0.7796	0.716	0.8745	1
FALSE	INTEGRATOR_COMPLEX	-0.486	-1.0219	0.4381	0.8744	1
FALSE	GLUTAMATERGIC_SYNAPSE	-0.2569	-0.7806	0.8516	0.8743	1
FALSE	HISTONE_METHYLTRANSFERASE_COMPLEX	-0.2439	-1.0245	0.4455	0.8731	1
FALSE	RNA_POLYMERASE_II_TRANSCRIPTION_REPRESSOR_COMPLEX	-0.5509	-1.0234	0.4869	0.8731	1
FALSE	TRANSCRIPTION_FACTOR_TFIID_COMPLEX	-0.2273	-0.7795	0.6779	0.8731	1
FALSE	G_PROTEIN_COUPLED_RECEPTOR_DIMERIC_COMPLEX	-0.4522	-0.8396	0.6929	0.8731	1
FALSE	HIPPOCAMPAL_MOSSY_FIBER_TO_CA3_SYNAPSE	-0.3691	-0.845	0.7151	0.8731	1
FALSE	CONDENSIN_COMPLEX	-0.5141	-1.0214	0.505	0.873	1
FALSE	MITOCHONDRIAL_PROTEIN_CONTAINING_COMPLEX	-0.258	-0.8495	0.5562	0.873	1
FALSE	INTRACELLULAR_PROTEIN_CONTAINING_COMPLEX	-0.1124	-0.8541	0.6444	0.873	1
FALSE	SPERM_MIDPIECE	-0.3656	-0.8576	0.6883	0.8729	1
FALSE	PROTEASOME_CORE_COMPLEX_BETA_SUBUNIT_COMPLEX	-0.4952	-1.0181	0.4951	0.8728	1
FALSE	INTRINSIC_COMPONENT_OF_POSTSYNAPTIC_MEMBRANE	-0.4199	-1.016	0.4366	0.8725	1
FALSE	RNA_POLYMERASE_II_HOLOENZYME	-0.1917	-0.8436	0.598	0.8725	1
FALSE	DENSE_BODY	-0.5021	-0.8391	0.7118	0.8724	1
FALSE	ISWI_TYPE_COMPLEX	-0.3492	-0.8312	0.651	0.8723	1
FALSE	ANCHORED_COMPONENT_OF_PRESYNAPTIC_MEMBRANE	-0.4851	-0.849	0.6914	0.8722	1
FALSE	CILIARY_PLASM	-0.3038	-0.8419	0.6598	0.8721	1
FALSE	CORTICAL_CYTOSKELETON	-0.3194	-1.0174	0.4004	0.872	1
FALSE	GOLGI_STACK	-0.2125	-0.7846	0.842	0.872	1
FALSE	PHOTORECEPTOR_CONNECTING_CILIUM	-0.3045	-0.8448	0.6868	0.8719	1
FALSE	POSTSYNAPTIC_ENDOSOME	-0.3264	-0.8538	0.6494	0.8718	1
FALSE	MICROVILLUS	-0.2737	-0.8342	0.7795	0.8715	1
FALSE	ENVELOPE	-0.1532	-0.8387	0.6915	0.8714	1
FALSE	ALVEOLAR_LAMELLAR_BODY	-0.4236	-0.7841	0.7553	0.8714	1
FALSE	CLATHRIN_COATED_ENDOCYTIC_VESICLE_MEMBRANE	-0.3152	-0.8435	0.6566	0.871	1
FALSE	SYMMETRIC_SYNAPSE	-0.4175	-0.8362	0.6797	0.871	1
FALSE	CULLIN_RING_UBIQUITIN_LIGASE_COMPLEX	-0.1579	-0.8372	0.7106	0.871	1
FALSE	EXTRINSIC_COMPONENT_OF_EXTERNAL_SIDE_OF_PLASMA_MEMBRANE	-0.4395	-0.831	0.7137	0.871	1
FALSE	GATOR1_COMPLEX	-0.3135	-0.8535	0.6727	0.8707	1
FALSE	OUTER_DYNEIN_ARM	-0.4388	-0.833	0.6802	0.8706	1
FALSE	SPECTRIN_ASSOCIATED_CYTOSKELETON	-0.3988	-0.7863	0.7597	0.8706	1
FALSE	NURD_COMPLEX	-0.326	-0.8339	0.6402	0.8704	1
FALSE	ORGANELLE_ENVELOPE_LUMEN	-0.1897	-0.7838	0.7336	0.8704	1
FALSE	ORGANELLE_SUBCOMPARTMENT	-0.1821	-0.8383	0.8343	0.8704	1
FALSE	PCAF_COMPLEX	-0.3132	-0.8148	0.6974	0.8703	1
FALSE	PHAGOCYTIC_CUP	-0.332	-0.8358	0.634	0.8702	1
FALSE	SWI_SNF_COMPLEX	-0.2847	-0.8289	0.6387	0.8702	1
FALSE	PROTON_TRANSPORTING_ATP_SYNTHASE_COMPLEX_COUPLING_FACTOR_F_O	-0.4735	-1.0159	0.4668	0.8701	1
FALSE	PINOSOME	-0.3744	-0.8306	0.683	0.8701	1
FALSE	INTRINSIC_COMPONENT_OF_EXTERNAL_SIDE_OF_PLASMA_MEMBRANE	-0.3394	-0.8298	0.707	0.8701	1
FALSE	DESMOSOME	-0.3509	-0.8176	0.7451	0.87	1
FALSE	SAGA_TYPE_COMPLEX	-0.2443	-0.8202	0.6574	0.8699	1
FALSE	BASEMENT_MEMBRANE	-0.3091	-0.8145	0.7343	0.8694	1
FALSE	PLASMA_MEMBRANE_BOUNDED_CELL_PROJECTION_CYTOPLASM	-0.2566	-0.8285	0.7205	0.8692	1
FALSE	MCM_COMPLEX	-0.3317	-0.8197	0.634	0.8691	1
FALSE	STEREOCILIUM_BASE	-0.5721	-1.0132	0.516	0.869	1
FALSE	CYTOSOLIC_SMALL_RIBOSOMAL_SUBUNIT	-0.3995	-1.0123	0.4808	0.8689	1
FALSE	NPBAF_COMPLEX	-0.2728	-0.8614	0.6546	0.8689	1
FALSE	RAGULATOR_COMPLEX	-0.3715	-0.8279	0.6765	0.8688	1
FALSE	PML_BODY	-0.1698	-0.8015	0.7228	0.8687	1
FALSE	MITOTIC_SPINDLE_POLE	-0.2543	-0.8218	0.6195	0.8685	1
FALSE	GOLGI_APPARATUS_SUBCOMPARTMENT	-0.1697	-0.8175	0.8667	0.8685	1
FALSE	OXIDOREDUCTASE_COMPLEX	-0.2424	-0.8272	0.5912	0.8684	1
FALSE	PERICILIARY_MEMBRANE_COMPARTMENT	-0.4006	-0.7992	0.706	0.8683	1
FALSE	LAMININ_COMPLEX	-0.4641	-1.0105	0.4786	0.8682	1
FALSE	ENDOLYSOSOME_LUMEN	-0.4294	-0.8194	0.6796	0.8681	1
FALSE	FLEMMING_BODY	-0.2939	-0.8807	0.5873	0.868	1
FALSE	CIA_COMPLEX	-0.4125	-0.8763	0.6454	0.868	1
FALSE	TRANSCRIPTION_FACTOR_TFIIH_HOLO_COMPLEX	-0.2953	-0.8169	0.6673	0.868	1
FALSE	DNA_REPLICATION_PREINITIATION_COMPLEX	-0.4748	-1.0158	0.4884	0.8679	1
FALSE	MEMBRANE_COAT	-0.1608	-0.8145	0.666	0.8679	1
FALSE	POLE_PLASM	-0.41	-0.8736	0.629	0.8678	1
FALSE	BORC_COMPLEX	-0.333	-0.7977	0.7065	0.8678	1
FALSE	NUCLEAR_OUTER_MEMBRANE_ENDOPLASMIC_RETICULUM_MEMBRANE_NETWORK	-0.2	-0.8727	0.7118	0.8678	1
FALSE	DOPAMINERGIC_SYNAPSE	-0.4129	-0.7898	0.7715	0.8678	1
FALSE	U2_SNRNP	-0.2852	-0.8013	0.7262	0.8676	1
FALSE	HRD1P_UBIQUITIN_LIGASE_ERAD_L_COMPLEX	-0.4028	-0.8757	0.6339	0.8675	1
FALSE	ALPHA_BETA_T_CELL_RECEPTOR_COMPLEX	-0.5777	-0.8639	0.7651	0.8675	1
FALSE	PROTON_TRANSPORTING_V_TYPE_ATPASE_V1_DOMAIN	-0.4509	-0.8251	0.7085	0.8674	1
FALSE	HIPPOCAMPAL_MOSSY_FIBER	-0.5049	-0.8775	0.6521	0.8673	1
FALSE	FILTRATION_DIAPHRAGM	-0.4686	-0.8613	0.6729	0.8673	1
FALSE	MYOSIN_II_COMPLEX	-0.4208	-0.8269	0.7294	0.8673	1
FALSE	NUCLEAR_REPLICATION_FORK	-0.2388	-0.7989	0.6582	0.8672	1
FALSE	CYTOPLASMIC_SIDE_OF_ENDOPLASMIC_RETICULUM_MEMBRANE	-0.322	-0.8803	0.6032	0.8671	1
FALSE	SCF_UBIQUITIN_LIGASE_COMPLEX	-0.1805	-0.8236	0.6715	0.8669	1
FALSE	METHYLOSOME	-0.35	-0.8142	0.6876	0.8669	1
FALSE	EXCITATORY_SYNAPSE	-0.3686	-0.8787	0.6923	0.8668	1
FALSE	ER_UBIQUITIN_LIGASE_COMPLEX	-0.3644	-0.8634	0.6242	0.8666	1
FALSE	CELL_BODY_FIBER	-0.5327	-1.0122	0.4622	0.8665	1
FALSE	DENDRITE_CYTOPLASM	-0.279	-0.7897	0.7618	0.8665	1
FALSE	LATE_ENDOSOME	-0.1702	-0.7976	0.8333	0.8665	1
FALSE	ORGANELLE_INNER_MEMBRANE	-0.2424	-1.0103	0.44	0.8664	1
FALSE	PROTEASOME_ACCESSORY_COMPLEX	-0.3215	-0.8725	0.5697	0.8664	1
FALSE	SPERM_PRINCIPAL_PIECE	-0.3607	-0.8012	0.7789	0.8664	1
FALSE	SARCOLEMMA	-0.2737	-0.7941	0.8155	0.8664	1
FALSE	AZUROPHIL_GRANULE_MEMBRANE	-0.2384	-0.8056	0.7099	0.8663	1
FALSE	INTRINSIC_COMPONENT_OF_ORGANELLE_MEMBRANE	-0.1551	-0.8136	0.8195	0.8663	1
FALSE	PHOSPHATIDYLINOSITOL_3_KINASE_COMPLEX	-0.2619	-0.8249	0.7295	0.8662	1
FALSE	MAIN_AXON	-0.2886	-0.7933	0.8668	0.8662	1
FALSE	MITOCHONDRIAL_ENVELOPE	-0.1697	-0.7925	0.6551	0.8661	1
FALSE	PRECATALYTIC_SPLICEOSOME	-0.2417	-0.8268	0.702	0.866	1
FALSE	AP_1_ADAPTOR_COMPLEX	-0.511	-1.0156	0.4902	0.8659	1
FALSE	NUCLEAR_EXOSOME_RNASE_COMPLEX	-0.2936	-0.88	0.5918	0.8659	1
FALSE	NUCLEAR_MEMBRANE	-0.1826	-0.8756	0.6708	0.8659	1
FALSE	STEREOCILIA_COUPLING_LINK	-0.4556	-0.8666	0.6403	0.8658	1
FALSE	ENDOPLASMIC_RETICULUM_TUBULAR_NETWORK	-0.2308	-0.8077	0.6504	0.8658	1
FALSE	BETA_CATENIN_TCF_COMPLEX	-0.2956	-0.7972	0.6536	0.8658	1
FALSE	NUCLEAR_PORE	-0.2477	-0.872	0.6019	0.8656	1
FALSE	MITOCHONDRIAL_RESPIRATORY_CHAIN_COMPLEX_IV	-0.371	-0.807	0.7219	0.8655	1
FALSE	NUCLEAR_ENVELOPE	-0.1601	-0.7955	0.8589	0.8655	1
FALSE	NEURON_SPINE	-0.2883	-0.8838	0.65	0.8654	1
FALSE	SPERMATOPROTEASOME_COMPLEX	-0.5037	-0.8133	0.772	0.8654	1
FALSE	INTEGRAL_COMPONENT_OF_SYNAPTIC_VESICLE_MEMBRANE	-0.3283	-0.7921	0.7661	0.8653	1
FALSE	PLATELET_ALPHA_GRANULE_LUMEN	-0.3089	-0.8054	0.7088	0.865	1
FALSE	CENTRIOLAR_SATELLITE	-0.1896	-0.8116	0.7448	0.865	1
FALSE	NEURON_PROJECTION_MEMBRANE	-0.329	-0.8108	0.7937	0.865	1
FALSE	RECYCLING_ENDOSOME	-0.1984	-0.8831	0.6533	0.8649	1
FALSE	SMOOTH_ENDOPLASMIC_RETICULUM	-0.3818	-1.0089	0.4471	0.8647	1
FALSE	INTRINSIC_COMPONENT_OF_PRESYNAPTIC_MEMBRANE	-0.3673	-0.8716	0.6893	0.8647	1
FALSE	N_TERMINAL_PROTEIN_ACETYLTRANSFERASE_COMPLEX	-0.3549	-0.797	0.6861	0.8645	1
FALSE	CTF18_RFC_LIKE_COMPLEX	-0.4266	-1.0101	0.4656	0.8644	1
FALSE	EXTERNAL_SIDE_OF_PLASMA_MEMBRANE	-0.3167	-0.8682	0.6583	0.8644	1
FALSE	SIDE_OF_MEMBRANE	-0.2827	-0.8665	0.6687	0.8643	1
FALSE	SCHAFFER_COLLATERAL_CA1_SYNAPSE	-0.2974	-0.805	0.8	0.8643	1
FALSE	DENTATE_GYRUS_MOSSY_FIBER	-0.4382	-0.8132	0.7212	0.864	1
FALSE	AXON_CYTOPLASM	-0.2419	-0.8106	0.714	0.8639	1
FALSE	ENDOSOME	-0.1711	-0.8096	0.8465	0.8639	1
FALSE	SMN_COMPLEX	-0.3307	-0.8713	0.5949	0.8635	1
FALSE	MITOCHONDRIAL_PROTON_TRANSPORTING_ATP_SYNTHASE_COMPLEX_COUPLING_FACTOR_F_O	-0.5078	-1.0086	0.5051	0.8629	1
FALSE	EARLY_ENDOSOME	-0.1926	-0.8708	0.7305	0.8628	1
FALSE	RNA_POLYMERASE_I_COMPLEX	-0.3159	-0.8703	0.5968	0.8619	1
FALSE	GLYCINERGIC_SYNAPSE	-0.5238	-0.8865	0.6373	0.8619	1
FALSE	CYTOSOLIC_LARGE_RIBOSOMAL_SUBUNIT	-0.4146	-1.0081	0.485	0.8616	1
FALSE	PHOSPHATASE_COMPLEX	-0.2196	-0.8884	0.5832	0.86	1
FALSE	VESICLE_MEMBRANE	-0.2729	-1.0069	0.4359	0.8596	1
FALSE	NUCLEAR_PERIPHERY	-0.2154	-1.0079	0.4467	0.8596	1
FALSE	COATED_VESICLE_MEMBRANE	-0.2603	-1.0051	0.417	0.8591	1
FALSE	CLATHRIN_SCULPTED_VESICLE	-0.5058	-1.0061	0.4379	0.859	1
FALSE	PRESYNAPTIC_MEMBRANE	-0.3728	-0.9765	0.4951	0.8587	1
FALSE	ACTIVIN_RECEPTOR_COMPLEX	-0.5301	-0.9775	0.5586	0.8586	1
FALSE	CYTOPLASMIC_UBIQUITIN_LIGASE_COMPLEX	-0.356	-0.9728	0.5052	0.8584	1
FALSE	TELOMERASE_HOLOENZYME_COMPLEX	-0.3201	-0.9748	0.4545	0.8582	1
FALSE	IMMUNOLOGICAL_SYNAPSE	-0.3654	-0.9759	0.5278	0.8582	1
FALSE	CLATHRIN_VESICLE_COAT	-0.3197	-1.0049	0.4469	0.8572	1
FALSE	GOLGI_APPARATUS	-0.2203	-0.9743	0.4786	0.857	1
FALSE	ENDOPLASMIC_RETICULUM	-0.236	-0.9725	0.4971	0.857	1
FALSE	PROTEASOME_REGULATORY_PARTICLE_LID_SUBCOMPLEX	-0.4537	-0.9715	0.5191	0.8569	1
FALSE	PROTON_TRANSPORTING_TWO_SECTOR_ATPASE_COMPLEX_PROTON_TRANSPORTING_DOMAIN	-0.4254	-0.9916	0.5156	0.8556	1
FALSE	DNA_HELICASE_COMPLEX	-0.3165	-1.0048	0.4303	0.8552	1
FALSE	EXTRINSIC_COMPONENT_OF_CYTOPLASMIC_SIDE_OF_PLASMA_MEMBRANE	-0.3042	-1.0038	0.428	0.8551	1
FALSE	SYNAPTIC_MEMBRANE	-0.3582	-0.9714	0.4951	0.855	1
FALSE	G_PROTEIN_COUPLED_RECEPTOR_COMPLEX	-0.464	-0.8921	0.6319	0.8546	1
FALSE	MYOSIN_COMPLEX	-0.3916	-1.003	0.4814	0.8544	1
FALSE	LIPID_DROPLET	-0.276	-0.9813	0.4819	0.8544	1
FALSE	NLRP3_INFLAMMASOME_COMPLEX	-0.4177	-0.9843	0.503	0.8543	1
FALSE	SPLICEOSOMAL_TRI_SNRNP_COMPLEX	-0.3308	-0.9708	0.4742	0.8542	1
FALSE	CYTOSKELETON_OF_PRESYNAPTIC_ACTIVE_ZONE	-0.5695	-0.9614	0.5523	0.8539	1
FALSE	ANCHORED_COMPONENT_OF_PLASMA_MEMBRANE	-0.3784	-0.9905	0.4552	0.8538	1
FALSE	RNA_POLYMERASE_COMPLEX	-0.1835	-0.8935	0.5246	0.8537	1
FALSE	CHAPERONE_COMPLEX	-0.3008	-0.9914	0.4783	0.8536	1
FALSE	GOLGI_CISTERNA_MEMBRANE	-0.3335	-0.9827	0.46	0.8535	1
FALSE	PIP_BODY	-0.6034	-0.9839	0.5458	0.853	1
FALSE	SARCOPLASMIC_RETICULUM_MEMBRANE	-0.3765	-0.9704	0.506	0.8529	1
FALSE	CHROMOCENTER	-0.4179	-1.0027	0.474	0.8527	1
FALSE	SNARE_COMPLEX	-0.2774	-0.9695	0.4922	0.8527	1
FALSE	ESCRT_I_COMPLEX	-0.3459	-0.9658	0.498	0.8524	1
FALSE	DENDRITIC_TREE	-0.3067	-0.9813	0.468	0.8523	1
FALSE	AUTOPHAGOSOME	-0.2017	-0.9631	0.4867	0.8523	1
FALSE	ELONGIN_COMPLEX	-0.5759	-0.9902	0.5293	0.8521	1
FALSE	NEURONAL_DENSE_CORE_VESICLE_MEMBRANE	-0.6156	-0.9613	0.5562	0.8521	1
FALSE	A_BAND	-0.3705	-0.9672	0.4901	0.8513	1
FALSE	RECYCLING_ENDOSOME_MEMBRANE	-0.2396	-0.9692	0.4892	0.8512	1
FALSE	PORE_COMPLEX	-0.3768	-0.9683	0.4991	0.8511	1
FALSE	INTRINSIC_COMPONENT_OF_SYNAPTIC_VESICLE_MEMBRANE	-0.3747	-0.9655	0.5102	0.851	1
FALSE	CYTOSOLIC_RIBOSOME	-0.3463	-0.9609	0.5216	0.8508	1
FALSE	SYNAPSE	-0.3179	-1.0027	0.4398	0.8505	1
FALSE	INNER_MITOCHONDRIAL_MEMBRANE_PROTEIN_COMPLEX	-0.3257	-0.99	0.494	0.8502	1
FALSE	PLATELET_DENSE_GRANULE_LUMEN	-0.4556	-0.9649	0.5272	0.8502	1
FALSE	SECRETORY_GRANULE_MEMBRANE	-0.2609	-0.897	0.6072	0.8501	1
FALSE	AXONEMAL_DYNEIN_COMPLEX	-0.4618	-0.9603	0.5313	0.8499	1
FALSE	SWI_SNF_SUPERFAMILY_TYPE_COMPLEX	-0.2314	-1.0021	0.4668	0.8496	1
FALSE	FILOPODIUM_MEMBRANE	-0.3955	-0.9586	0.5321	0.8496	1
FALSE	NEURON_TO_NEURON_SYNAPSE	-0.304	-0.9492	0.5266	0.8495	1
FALSE	INTRINSIC_COMPONENT_OF_SYNAPTIC_MEMBRANE	-0.4019	-0.9875	0.4821	0.8493	1
FALSE	TORC1_COMPLEX	-0.352	-0.8965	0.5666	0.8493	1
FALSE	CLATHRIN_COATED_ENDOCYTIC_VESICLE	-0.3479	-1.0015	0.442	0.8487	1
FALSE	INTRINSIC_COMPONENT_OF_PRESYNAPTIC_ACTIVE_ZONE_MEMBRANE	-0.4494	-0.9897	0.4651	0.8486	1
FALSE	PROTON_TRANSPORTING_ATP_SYNTHASE_COMPLEX	-0.4067	-0.9467	0.5444	0.8486	1
FALSE	TRANSCRIPTION_EXPORT_COMPLEX	-0.4058	-0.96	0.5353	0.8485	1
FALSE	SPECTRIN	-0.4897	-0.9487	0.5424	0.8485	1
FALSE	ORGANELLAR_RIBOSOME	-0.3378	-0.9582	0.4879	0.8484	1
FALSE	RECEPTOR_COMPLEX	-0.3297	-0.9564	0.498	0.8482	1
FALSE	JUNCTIONAL_MEMBRANE_COMPLEX	-0.5556	-0.9575	0.5435	0.848	1
FALSE	SPECIFIC_GRANULE	-0.3247	-0.996	0.463	0.8478	1
FALSE	XY_BODY	-0.3997	-0.9481	0.5331	0.8478	1
FALSE	DISTAL_AXON	-0.312	-1.0009	0.4409	0.8477	1
FALSE	POSTSYNAPTIC_CYTOSKELETON	-0.4524	-0.909	0.6108	0.8476	1
FALSE	CHITOSOME	-0.4892	-0.9892	0.4801	0.8474	1
FALSE	ACTIN_FILAMENT	-0.2626	-0.9467	0.5199	0.8467	1
FALSE	H4_HISTONE_ACETYLTRANSFERASE_COMPLEX	-0.2246	-0.9562	0.4951	0.8466	1
FALSE	CLATHRIN_COATED_VESICLE	-0.2502	-0.9088	0.628	0.8462	1
FALSE	ENDOSOME_MEMBRANE	-0.1927	-1.0006	0.4209	0.8461	1
FALSE	INTRINSIC_COMPONENT_OF_PLASMA_MEMBRANE	-0.3476	-0.9987	0.4144	0.8459	1
FALSE	DENSE_CORE_GRANULE	-0.4298	-0.9997	0.4629	0.8459	1
FALSE	CHLORIDE_CHANNEL_COMPLEX	-0.3947	-0.9109	0.6089	0.8456	1
FALSE	ZYMOGEN_GRANULE	-0.4581	-0.956	0.5438	0.8452	1
FALSE	LATE_ENDOSOME_MEMBRANE	-0.1964	-0.9522	0.5084	0.8451	1
FALSE	CLATHRIN_COATED_VESICLE_MEMBRANE	-0.2913	-0.9465	0.5283	0.845	1
FALSE	PARALLEL_FIBER_TO_PURKINJE_CELL_SYNAPSE	-0.4487	-0.9085	0.6134	0.845	1
FALSE	BOX_C_D_RNP_COMPLEX	-0.5092	-0.9552	0.564	0.8447	1
FALSE	U2_TYPE_SPLICEOSOMAL_COMPLEX	-0.2298	-0.9984	0.4008	0.8444	1
FALSE	GOLGI_ASSOCIATED_VESICLE	-0.233	-0.9535	0.5318	0.8443	1
FALSE	ATPASE_COMPLEX	-0.2312	-0.9125	0.5627	0.8441	1
FALSE	CYTOPLASMIC_SIDE_OF_MEMBRANE	-0.2522	-0.9463	0.5258	0.8435	1
FALSE	MITOCHONDRIAL_LARGE_RIBOSOMAL_SUBUNIT	-0.3478	-0.9549	0.4868	0.8433	1
FALSE	ENDOPLASMIC_RETICULUM_GOLGI_INTERMEDIATE_COMPARTMENT_MEMBRANE	-0.2277	-0.9084	0.6027	0.8433	1
FALSE	NUCLEAR_STRESS_GRANULE	-0.4977	-0.9159	0.6047	0.8429	1
FALSE	ENDOPLASMIC_RETICULUM_CHAPERONE_COMPLEX	-0.5078	-0.9018	0.6395	0.8425	1
FALSE	DENDRITE_MEMBRANE	-0.3876	-0.9027	0.6004	0.8424	1
FALSE	ENDOPLASMIC_RETICULUM_QUALITY_CONTROL_COMPARTMENT	-0.2756	-0.908	0.5544	0.8422	1
FALSE	METHYLTRANSFERASE_COMPLEX	-0.1892	-0.9461	0.4921	0.8419	1
FALSE	RESPIRATORY_CHAIN_COMPLEX_III	-0.4035	-0.9174	0.556	0.8417	1
FALSE	FILAMENTOUS_ACTIN	-0.3099	-0.9066	0.5624	0.8416	1
FALSE	SYNAPTIC_CLEFT	-0.4202	-0.9157	0.5843	0.8415	1
FALSE	ORIGIN_RECOGNITION_COMPLEX	-0.4005	-0.9455	0.5335	0.8413	1
FALSE	CELL_CORTEX	-0.2312	-0.9042	0.649	0.8413	1
FALSE	MITOTIC_SPINDLE_MICROTUBULE	-0.3051	-0.945	0.5241	0.8405	1
FALSE	MUSCLE_MYOSIN_COMPLEX	-0.4952	-0.908	0.6275	0.8405	1
FALSE	INTERSTITIAL_MATRIX	-0.4912	-0.9422	0.568	0.8404	1
FALSE	HAPTOGLOBIN_HEMOGLOBIN_COMPLEX	-0.5495	-0.9268	0.5946	0.8404	1
FALSE	INTEGRAL_COMPONENT_OF_LYSOSOMAL_MEMBRANE	-0.4369	-0.9064	0.6	0.8404	1
FALSE	AZUROPHIL_GRANULE	-0.2651	-0.9244	0.5477	0.84	1
FALSE	SARCOPLASM	-0.3155	-0.9445	0.5293	0.8397	1
FALSE	NUCLEAR_SPECK	-0.1571	-0.9058	0.5898	0.8397	1
FALSE	PERINUCLEAR_REGION_OF_CYTOPLASM	-0.2025	-0.9157	0.6008	0.8397	1
FALSE	MITOTIC_SPINDLE	-0.2264	-0.9237	0.5288	0.8394	1
FALSE	POSTSYNAPTIC_MEMBRANE	-0.3536	-0.9265	0.5794	0.8393	1
FALSE	ARP2_3_PROTEIN_COMPLEX	-0.3992	-0.932	0.5204	0.8389	1
FALSE	SEMAPHORIN_RECEPTOR_COMPLEX	-0.4267	-0.9421	0.5749	0.8386	1
FALSE	LYSOSOMAL_LUMEN	-0.2932	-0.9233	0.5574	0.8385	1
FALSE	CYTOPLASMIC_REGION	-0.2763	-0.9226	0.5757	0.8381	1
FALSE	REPLISOME	-0.2938	-0.9316	0.5126	0.8378	1
FALSE	MON1_CCZ1_COMPLEX	-0.386	-0.9444	0.5336	0.8378	1
FALSE	ENDOPEPTIDASE_COMPLEX	-0.2552	-0.9291	0.504	0.8376	1
FALSE	LAMELLAR_BODY	-0.4537	-0.9264	0.584	0.8375	1
FALSE	COPII_COATED_ER_TO_GOLGI_TRANSPORT_VESICLE	-0.2322	-0.939	0.5515	0.8374	1
FALSE	SEX_CHROMOSOME	-0.2684	-0.9301	0.5164	0.8373	1
FALSE	POSTSYNAPTIC_DENSITY_MEMBRANE	-0.3758	-0.9311	0.5671	0.8369	1
FALSE	INTRINSIC_COMPONENT_OF_THE_CYTOPLASMIC_SIDE_OF_THE_PLASMA_MEMBRANE	-0.5038	-0.9421	0.5424	0.8367	1
FALSE	OUTER_DENSE_FIBER	-0.5482	-0.9224	0.627	0.8367	1
FALSE	PICLN_SM_PROTEIN_COMPLEX	-0.4587	-0.9378	0.5614	0.8362	1
FALSE	IKAPPAB_KINASE_COMPLEX	-0.4588	-0.9342	0.568	0.836	1
FALSE	SODIUM_CHANNEL_COMPLEX	-0.4585	-0.9417	0.5335	0.8357	1
FALSE	TRANSFERASE_COMPLEX	-0.1386	-0.939	0.501	0.8356	1
FALSE	INTRINSIC_COMPONENT_OF_POSTSYNAPTIC_DENSITY_MEMBRANE	-0.4047	-0.9374	0.5494	0.8352	1
FALSE	GOLGI_CISTERNA	-0.2789	-0.9214	0.568	0.8349	1
FALSE	T_CELL_RECEPTOR_COMPLEX	-0.5017	-0.9224	0.6606	0.8349	1
FALSE	MRNA_CAP_BINDING_COMPLEX	-0.4129	-0.9414	0.5344	0.8344	1
FALSE	POSTSYNAPSE	-0.3025	-0.937	0.5615	0.8341	1
FALSE	MICROTUBULE_PLUS_END	-0.3261	-0.9361	0.5282	0.834	1

## Sheet: GOMF
GOMF	Term	ES	NES	pvalue	FDR	FWER
TRUE	RETROMER_COMPLEX_BINDING	0.7955	1.6978	0	1	0.95
TRUE	ACYL_COA_DEHYDROGENASE_ACTIVITY	0.7989	1.7276	0	1	0.883
TRUE	C_X3_C_CHEMOKINE_BINDING	0.8758	1.5571	0.002	0.8482	0.999
TRUE	CALCIUM_DEPENDENT_PHOSPHOLIPASE_A2_ACTIVITY	-0.7915	-1.5301	0.0039	1	1
TRUE	PEPTIDASE_REGULATOR_ACTIVITY	-0.5627	-1.5383	0.004	1	1
FALSE	GLYCOLIPID_MANNOSYLTRANSFERASE_ACTIVITY	0.7362	1.621	0.004	0.9532	0.994
FALSE	TPR_DOMAIN_BINDING	0.6944	1.6919	0.0056	0.8477	0.955
FALSE	HORMONE_ACTIVITY	-0.5942	-1.4297	0.0058	1	1
FALSE	SERINE_TYPE_ENDOPEPTIDASE_INHIBITOR_ACTIVITY	-0.6463	-1.5271	0.0061	1	1
FALSE	PROLINE_RICH_REGION_BINDING	0.4951	1.7506	0.0083	1	0.824
FALSE	ENDOPEPTIDASE_REGULATOR_ACTIVITY	-0.5743	-1.5041	0.0102	1	1
FALSE	RECEPTOR_REGULATOR_ACTIVITY	-0.5285	-1.4113	0.0102	1	1
FALSE	INTRACILIARY_TRANSPORT_PARTICLE_B_BINDING	0.7876	1.5521	0.0105	0.8277	0.999
FALSE	ENDOPEPTIDASE_ACTIVITY	-0.4858	-1.4054	0.012	1	1
FALSE	ENZYME_INHIBITOR_ACTIVITY	-0.4879	-1.4949	0.0121	1	1
FALSE	LEUCINE_BINDING	0.7079	1.6584	0.0135	0.9348	0.979
FALSE	N_ACETYLGLUCOSAMINE_6_O_SULFOTRANSFERASE_ACTIVITY	-0.8426	-1.4691	0.0141	1	1
FALSE	SERINE_HYDROLASE_ACTIVITY	-0.5844	-1.4595	0.0143	1	1
FALSE	GUANYLATE_CYCLASE_ACTIVITY	-0.7513	-1.4858	0.0154	1	1
FALSE	MYRISTOYLTRANSFERASE_ACTIVITY	0.6974	1.577	0.0157	0.9938	0.999
FALSE	RECEPTOR_INHIBITOR_ACTIVITY	-0.6777	-1.5106	0.0158	1	1
FALSE	CYSTEINE_TYPE_EXOPEPTIDASE_ACTIVITY	0.7449	1.657	0.0158	0.7899	0.981
FALSE	PHOSPHOLIPASE_A2_ACTIVITY_CONSUMING_1_2_DIPALMITOYLPHOSPHATIDYLCHOLINE	-0.675	-1.4944	0.0176	1	1
FALSE	COPPER_ION_TRANSMEMBRANE_TRANSPORTER_ACTIVITY	0.7963	1.5722	0.0176	0.864	0.999
FALSE	ADENYLATE_CYCLASE_BINDING	0.7032	1.618	0.018	0.8577	0.995
FALSE	CYTOKINE_ACTIVITY	-0.5436	-1.3736	0.0184	1	1
FALSE	LIGAND_GATED_CATION_CHANNEL_ACTIVITY	-0.5897	-1.4159	0.0201	1	1
FALSE	RNA_STRAND_ANNEALING_ACTIVITY	0.6884	1.4873	0.0217	0.8303	1
FALSE	LIGAND_GATED_SODIUM_CHANNEL_ACTIVITY	-0.8077	-1.428	0.0241	1	1
FALSE	CYTOSKELETON_NUCLEAR_MEMBRANE_ANCHOR_ACTIVITY	0.763	1.5333	0.0243	0.9142	1
FALSE	PHOSPHOSERINE_RESIDUE_BINDING	0.523	1.5146	0.0243	0.8197	1
FALSE	ATP_DEPENDENT_PROTEIN_BINDING	-0.6977	-1.5982	0.0246	1	0.999
FALSE	STRUCTURAL_CONSTITUENT_OF_EYE_LENS	-0.6814	-1.4472	0.0261	1	1
FALSE	1_PHOSPHATIDYLINOSITOL_3_KINASE_ACTIVITY	0.7024	1.5719	0.0272	0.8005	0.999
FALSE	PHOSPHOLIPASE_A2_ACTIVITY	-0.6339	-1.4392	0.0309	1	1
FALSE	RECEPTOR_ANTAGONIST_ACTIVITY	-0.6886	-1.4457	0.0316	1	1
FALSE	VITAMIN_D_RECEPTOR_BINDING	0.4898	1.5078	0.0319	0.8283	1
FALSE	ACETYL_COA_C_ACYLTRANSFERASE_ACTIVITY	0.7247	1.4992	0.0321	0.8172	1
FALSE	NEUROPEPTIDE_RECEPTOR_BINDING	-0.6044	-1.3696	0.0322	1	1
FALSE	G_PROTEIN_COUPLED_RECEPTOR_BINDING	-0.485	-1.3625	0.0323	1	1
FALSE	NEUREGULIN_BINDING	0.7604	1.5221	0.0326	0.8077	1
FALSE	PHOSPHATIDYLSERINE_FLIPPASE_ACTIVITY	0.7892	1.4699	0.0328	0.8279	1
FALSE	CALCIUM_TRANSMEMBRANE_TRANSPORTER_ACTIVITY_PHOSPHORYLATIVE_MECHANISM	-0.7567	-1.4827	0.0329	1	1
FALSE	METALLOENDOPEPTIDASE_ACTIVITY	-0.5442	-1.4307	0.0332	1	1
FALSE	C_ACETYLTRANSFERASE_ACTIVITY	0.7317	1.5233	0.0339	0.8421	1
FALSE	ENZYME_REGULATOR_ACTIVITY	-0.3349	-1.3647	0.0362	1	1
FALSE	CYCLIN_DEPENDENT_PROTEIN_SERINE_THREONINE_KINASE_REGULATOR_ACTIVITY	-0.4913	-1.5937	0.0363	1	0.999
FALSE	RNA_POLYMERASE_II_TRANSCRIPTION_COACTIVATOR_BINDING	0.7624	1.4514	0.037	0.8418	1
FALSE	ALDEHYDE_LYASE_ACTIVITY	0.7586	1.5266	0.0386	0.9156	1
FALSE	METALLOPEPTIDASE_ACTIVITY	-0.4808	-1.3867	0.0388	1	1
FALSE	G_PROTEIN_GAMMA_SUBUNIT_BINDING	-0.7819	-1.489	0.0389	1	1
FALSE	CYSTEINE_TYPE_ENDOPEPTIDASE_INHIBITOR_ACTIVITY	-0.5939	-1.4166	0.0401	1	1
FALSE	HIGH_VOLTAGE_GATED_CALCIUM_CHANNEL_ACTIVITY	-0.7415	-1.4285	0.0407	1	1
FALSE	INOSITOL_TRISPHOSPHATE_KINASE_ACTIVITY	-0.7656	-1.4809	0.0423	1	1
FALSE	INTERLEUKIN_1_RECEPTOR_BINDING	-0.6997	-1.4251	0.0436	1	1
FALSE	CALMODULIN_DEPENDENT_PROTEIN_PHOSPHATASE_ACTIVITY	0.6581	1.4696	0.0439	0.8034	1
FALSE	CALCIUM_DEPENDENT_PROTEIN_SERINE_THREONINE_PHOSPHATASE_ACTIVITY	0.5944	1.482	0.0455	0.8057	1
FALSE	NEUROPEPTIDE_HORMONE_ACTIVITY	-0.6301	-1.3692	0.0463	1	1
FALSE	ACETYL_COA_C_ACETYLTRANSFERASE_ACTIVITY	0.74	1.4354	0.0465	0.8976	1
FALSE	VOLTAGE_GATED_CALCIUM_CHANNEL_ACTIVITY_INVOLVED_IN_CARDIAC_MUSCLE_CELL_ACTION_POTENTIAL	-0.7866	-1.392	0.0472	1	1
FALSE	PEPTIDASE_ACTIVITY	-0.4178	-1.3069	0.0476	1	1
FALSE	G_PROTEIN_BETA_SUBUNIT_BINDING	-0.6263	-1.4248	0.0481	1	1
FALSE	PEPTIDE_HORMONE_RECEPTOR_BINDING	-0.6544	-1.3987	0.0507	1	1
FALSE	PHOSPHATIDYLINOSITOL_KINASE_ACTIVITY	0.6068	1.5783	0.0538	1	0.999
FALSE	PROTEIN_GLUTAMINE_GAMMA_GLUTAMYLTRANSFERASE_ACTIVITY	-0.7992	-1.3961	0.054	1	1
FALSE	CYTOKINE_RECEPTOR_BINDING	-0.4758	-1.324	0.0543	1	1
FALSE	ER_RETENTION_SEQUENCE_BINDING	-0.7551	-1.4251	0.0554	1	1
FALSE	ARYL_HYDROCARBON_RECEPTOR_BINDING	0.5591	1.5011	0.0575	0.8378	1
FALSE	MELANOCORTIN_RECEPTOR_ACTIVITY	-0.851	-1.3492	0.0583	1	1
FALSE	TRIGLYCERIDE_LIPASE_ACTIVITY	-0.5875	-1.3711	0.0589	1	1
FALSE	CALCIUM_ION_TRANSMEMBRANE_TRANSPORTER_ACTIVITY	-0.5325	-1.3772	0.0622	1	1
FALSE	CCR_CHEMOKINE_RECEPTOR_BINDING	-0.6197	-1.3664	0.0626	1	1
FALSE	PHOSPHOLIPASE_D_ACTIVITY	0.6583	1.3903	0.0631	0.9079	1
FALSE	VOLTAGE_GATED_CALCIUM_CHANNEL_ACTIVITY	-0.6186	-1.3833	0.0649	1	1
FALSE	NADP_RETINOL_DEHYDROGENASE_ACTIVITY	-0.7015	-1.4545	0.0663	1	1
FALSE	ISOPRENOID_BINDING	-0.5834	-1.3496	0.0685	1	1
FALSE	ADP_TRANSMEMBRANE_TRANSPORTER_ACTIVITY	-0.7332	-1.4034	0.0686	1	1
FALSE	VOLTAGE_GATED_CATION_CHANNEL_ACTIVITY	-0.5326	-1.3134	0.0686	1	1
FALSE	CELL_ADHESIVE_PROTEIN_BINDING_INVOLVED_IN_BUNDLE_OF_HIS_CELL_PURKINJE_MYOCYTE_COMMUNICATION	0.8075	1.4434	0.0687	0.8699	1
FALSE	HYDROXYMETHYL_FORMYL_AND_RELATED_TRANSFERASE_ACTIVITY	0.7297	1.4333	0.0688	0.8877	1
FALSE	RETINOL_BINDING	-0.6589	-1.3376	0.0692	1	1
FALSE	3_HYDROXYACYL_COA_DEHYDROGENASE_ACTIVITY	0.6889	1.4865	0.0692	0.8039	1
FALSE	DOLICHYL_PHOSPHATE_MANNOSE_PROTEIN_MANNOSYLTRANSFERASE_ACTIVITY	0.5178	1.5262	0.0694	0.8687	1
FALSE	DELAYED_RECTIFIER_POTASSIUM_CHANNEL_ACTIVITY	-0.6181	-1.3537	0.0702	1	1
FALSE	BUBBLE_DNA_BINDING	-0.6243	-1.4549	0.0703	1	1
FALSE	CARD_DOMAIN_BINDING	-0.6305	-1.448	0.0703	1	1
FALSE	CALMODULIN_DEPENDENT_PROTEIN_KINASE_ACTIVITY	-0.5292	-1.4094	0.0704	1	1
FALSE	1_PHOSPHATIDYLINOSITOL_4_PHOSPHATE_3_KINASE_ACTIVITY	0.7158	1.4212	0.0713	0.8741	1
FALSE	PHOSPHATIDYLINOSITOL_3_5_BISPHOSPHATE_PHOSPHATASE_ACTIVITY	0.6147	1.4972	0.0714	0.7977	1
FALSE	PHOSPHATIDYLINOSITOL_MONOPHOSPHATE_PHOSPHATASE_ACTIVITY	0.5172	1.5767	0.0723	0.906	0.999
FALSE	DNA_APURINIC_OR_APYRIMIDINIC_SITE_ENDONUCLEASE_ACTIVITY	-0.6058	-1.4963	0.0736	1	1
FALSE	PROTEIN_CARBOXYL_O_METHYLTRANSFERASE_ACTIVITY	0.603	1.4308	0.0741	0.8805	1
FALSE	CCR3_CHEMOKINE_RECEPTOR_BINDING	-0.8568	-1.362	0.0761	1	1
FALSE	GROWTH_FACTOR_RECEPTOR_BINDING	-0.4582	-1.3145	0.0763	1	1
FALSE	OLFACTORY_RECEPTOR_BINDING	-0.7954	-1.3756	0.0766	1	1
FALSE	SUPEROXIDE_GENERATING_NAD_P_H_OXIDASE_ACTIVITY	-0.656	-1.3867	0.0769	1	1
FALSE	TYPE_1_FIBROBLAST_GROWTH_FACTOR_RECEPTOR_BINDING	-0.8629	-1.3161	0.0769	1	1
FALSE	INTRACELLULAR_CAMP_ACTIVATED_CATION_CHANNEL_ACTIVITY	-0.7603	-1.3437	0.0775	1	1
FALSE	O_ACETYLTRANSFERASE_ACTIVITY	-0.7378	-1.3938	0.0776	1	1
FALSE	TITIN_BINDING	-0.6958	-1.4105	0.0792	1	1
FALSE	PYRUVATE_DEHYDROGENASE_ACETYL_TRANSFERRING_KINASE_ACTIVITY	0.712	1.4277	0.0798	0.8777	1
FALSE	MITOCHONDRION_TARGETING_SEQUENCE_BINDING	0.7231	1.417	0.083	0.8796	1
FALSE	SPHINGOSINE_N_ACYLTRANSFERASE_ACTIVITY	-0.7786	-1.3601	0.0833	1	1
FALSE	STRUCTURAL_CONSTITUENT_OF_CYTOSKELETON	-0.5001	-1.324	0.0857	1	1
FALSE	CARBOXYLIC_ESTER_HYDROLASE_ACTIVITY	-0.4333	-1.2893	0.087	1	1
FALSE	AROMATIC_AMINO_ACID_TRANSMEMBRANE_TRANSPORTER_ACTIVITY	-0.6928	-1.3659	0.0881	1	1
FALSE	SCAVENGER_RECEPTOR_ACTIVITY	-0.5283	-1.3535	0.0885	1	1
FALSE	TELOMERASE_ACTIVITY	-0.7953	-1.4199	0.0895	1	1
FALSE	RNA_DIRECTED_DNA_POLYMERASE_ACTIVITY	-0.7953	-1.4199	0.0895	1	1
FALSE	LYS48_SPECIFIC_DEUBIQUITINASE_ACTIVITY	0.5261	1.4521	0.0895	0.8622	1
FALSE	DNA_INSERTION_OR_DELETION_BINDING	0.6331	1.402	0.0898	0.9119	1
FALSE	TESTOSTERONE_17_BETA_DEHYDROGENASE_NADPPLUS_ACTIVITY	-0.7899	-1.3337	0.09	1	1
FALSE	RNA_2_O_METHYLTRANSFERASE_ACTIVITY	-0.5198	-1.3967	0.0911	1	1
FALSE	RETINAL_BINDING	-0.6364	-1.3261	0.0911	1	1
FALSE	SINGLE_STRANDED_TELOMERIC_DNA_BINDING	0.432	1.3192	0.0911	1	1
FALSE	GTP_DEPENDENT_PROTEIN_BINDING	0.4147	1.4744	0.0915	0.8267	1
FALSE	LIGAND_GATED_ION_CHANNEL_ACTIVITY	-0.5358	-1.283	0.0918	1	1
FALSE	PEPTIDOGLYCAN_MURALYTIC_ACTIVITY	-0.7358	-1.3326	0.0928	1	1
FALSE	CALCIUM_DEPENDENT_PROTEIN_BINDING	-0.4628	-1.307	0.093	1	1
FALSE	HEXOKINASE_ACTIVITY	-0.7663	-1.3486	0.0937	1	1
FALSE	MYOSIN_BINDING	-0.4405	-1.31	0.0961	1	1
FALSE	G_RICH_STRAND_TELOMERIC_DNA_BINDING	0.432	1.2665	0.0974	1	1
FALSE	CHEMOKINE_RECEPTOR_BINDING	-0.5748	-1.2996	0.098	1	1
FALSE	KINASE_REGULATOR_ACTIVITY	-0.3038	-1.2986	0.0989	1	1
FALSE	GATED_CHANNEL_ACTIVITY	-0.497	-1.2661	0.099	1	1
FALSE	SIGNALING_RECEPTOR_BINDING	-0.3874	-1.228	0.0992	1	1
FALSE	PEROXISOME_PROLIFERATOR_ACTIVATED_RECEPTOR_BINDING	0.6463	1.416	0.1008	0.865	1
FALSE	OXIDOREDUCTASE_ACTIVITY_ACTING_ON_NAD_P_H_OXYGEN_AS_ACCEPTOR	-0.581	-1.3667	0.102	1	1
FALSE	5_3_DNA_HELICASE_ACTIVITY	-0.6258	-1.3876	0.1022	1	1
FALSE	PHOSPHATIDYLINOSITOL_3_KINASE_ACTIVITY	0.6073	1.4631	0.1022	0.8167	1
FALSE	CALCIUM_DEPENDENT_PROTEIN_SERINE_THREONINE_PHOSPHATASE_REGULATOR_ACTIVITY	0.7593	1.3612	0.1023	0.995	1
FALSE	CATION_CHANNEL_ACTIVITY	-0.4912	-1.274	0.1031	1	1
FALSE	L_HISTIDINE_TRANSMEMBRANE_TRANSPORTER_ACTIVITY	-0.784	-1.3263	0.1032	1	1
FALSE	DNA_N_GLYCOSYLASE_ACTIVITY	-0.5169	-1.4494	0.1043	1	1
FALSE	C_X_C_CHEMOKINE_BINDING	0.8014	1.3421	0.1052	1	1
FALSE	INTRAMOLECULAR_TRANSFERASE_ACTIVITY_PHOSPHOTRANSFERASES	0.6608	1.4041	0.1058	0.9194	1
FALSE	CYCLIC_NUCLEOTIDE_GATED_ION_CHANNEL_ACTIVITY	-0.71	-1.3201	0.1061	1	1
FALSE	FATTY_ACID_OMEGA_HYDROXYLASE_ACTIVITY	0.8478	1.2911	0.1068	1	1
FALSE	EXCITATORY_EXTRACELLULAR_LIGAND_GATED_ION_CHANNEL_ACTIVITY	-0.6251	-1.31	0.1091	1	1
FALSE	BHLH_TRANSCRIPTION_FACTOR_BINDING	-0.5302	-1.3839	0.1102	1	1
FALSE	LIPASE_INHIBITOR_ACTIVITY	-0.6352	-1.3186	0.1111	1	1
FALSE	STRUCTURAL_MOLECULE_ACTIVITY	-0.3984	-1.2498	0.1118	1	1
FALSE	PROTON_EXPORTING_ATPASE_ACTIVITY_PHOSPHORYLATIVE_MECHANISM	-0.7014	-1.3367	0.112	1	1
FALSE	RNA_POLYMERASE_II_C_TERMINAL_DOMAIN_PHOSPHOSERINE_BINDING	0.5404	1.2805	0.1183	1	1
FALSE	MICROTUBULE_SEVERING_ATPASE_ACTIVITY	0.6118	1.3708	0.1189	0.9721	1
FALSE	INTRONIC_TRANSCRIPTION_REGULATORY_REGION_SEQUENCE_SPECIFIC_DNA_BINDING	-0.7176	-1.3646	0.1202	1	1
FALSE	WNT_ACTIVATED_RECEPTOR_ACTIVITY	0.5421	1.3384	0.1202	1	1
FALSE	SULFUR_AMINO_ACID_TRANSMEMBRANE_TRANSPORTER_ACTIVITY	0.6752	1.3905	0.1202	0.9253	1
FALSE	PROTEIN_N_TERMINUS_BINDING	-0.2763	-1.339	0.1205	1	1
FALSE	GROWTH_FACTOR_ACTIVITY	-0.4625	-1.2279	0.1206	1	1
FALSE	INTRACELLULAR_LIGAND_GATED_ION_CHANNEL_ACTIVITY	-0.5729	-1.3029	0.1208	1	1
FALSE	CALCIUM_DEPENDENT_PHOSPHOLIPID_BINDING	-0.4986	-1.2505	0.1212	1	1
FALSE	NITRIC_OXIDE_SYNTHASE_REGULATOR_ACTIVITY	0.4954	1.3486	0.1216	1	1
FALSE	SERINE_TYPE_EXOPEPTIDASE_ACTIVITY	0.6435	1.4226	0.1242	0.8872	1
FALSE	GLYCINE_BINDING	-0.6774	-1.2979	0.1245	1	1
FALSE	VOLTAGE_GATED_ION_CHANNEL_ACTIVITY	-0.4822	-1.2329	0.1255	1	1
FALSE	GLYCOSAMINOGLYCAN_BINDING	-0.4637	-1.2454	0.1258	1	1
FALSE	PHOSPHODIESTERASE_I_ACTIVITY	0.6545	1.3967	0.1258	0.9245	1
FALSE	MUSCLE_ALPHA_ACTININ_BINDING	-0.5938	-1.3081	0.1265	1	1
FALSE	PHOSPHATIDYLINOSITOL_3_5_BISPHOSPHATE_3_PHOSPHATASE_ACTIVITY	0.5891	1.3862	0.1267	0.9144	1
FALSE	OXIDOREDUCTASE_ACTIVITY_ACTING_ON_THE_ALDEHYDE_OR_OXO_GROUP_OF_DONORS_DISULFIDE_AS_ACCEPTOR	0.7092	1.3518	0.127	0.9999	1
FALSE	HEXOSAMINIDASE_ACTIVITY	-0.5764	-1.3647	0.1275	1	1
FALSE	ATP_GATED_ION_CHANNEL_ACTIVITY	-0.6982	-1.3027	0.1287	1	1
FALSE	CHEMOKINE_ACTIVITY	-0.6181	-1.2872	0.1295	1	1
FALSE	BASAL_TRANSCRIPTION_MACHINERY_BINDING	0.2575	1.2846	0.13	1	1
FALSE	ENZYME_ACTIVATOR_ACTIVITY	-0.277	-1.2145	0.1303	1	1
FALSE	HYALURONONGLUCOSAMINIDASE_ACTIVITY	-0.7101	-1.3278	0.131	1	1
FALSE	TYPE_2_FIBROBLAST_GROWTH_FACTOR_RECEPTOR_BINDING	-0.8235	-1.2967	0.1325	1	1
FALSE	RNA_POLYMERASE_CORE_ENZYME_BINDING	0.2996	1.3168	0.1354	1	1
FALSE	U6_SNRNA_BINDING	-0.4212	-1.3262	0.1356	1	1
FALSE	CALCIUM_INDEPENDENT_PHOSPHOLIPASE_A2_ACTIVITY	-0.6187	-1.3496	0.1357	1	1
FALSE	HEPARIN_BINDING	-0.4688	-1.2348	0.136	1	1
FALSE	PHOSPHATIDYLINOSITOL_4_PHOSPHATE_BINDING	-0.4418	-1.3482	0.1361	1	1
FALSE	LIGASE_ACTIVITY_FORMING_CARBON_CARBON_BONDS	0.67	1.3675	0.1375	0.9745	1
FALSE	LACTATE_TRANSMEMBRANE_TRANSPORTER_ACTIVITY	0.7245	1.321	0.138	1	1
FALSE	LIGAND_GATED_CALCIUM_CHANNEL_ACTIVITY	-0.5467	-1.2746	0.1381	1	1
FALSE	RNA_POLYMERASE_II_CTD_HEPTAPEPTIDE_REPEAT_PHOSPHATASE_ACTIVITY	0.4519	1.2773	0.1384	1	1
FALSE	STEROID_DEHYDROGENASE_ACTIVITY	-0.5219	-1.273	0.1394	1	1
FALSE	G_QUADRUPLEX_DNA_BINDING	-0.5469	-1.4053	0.1396	1	1
FALSE	CIS_TRANS_ISOMERASE_ACTIVITY	-0.4623	-1.3214	0.1396	1	1
FALSE	HISTONE_ACETYLTRANSFERASE_ACTIVITY_H3_K23_SPECIFIC	0.5296	1.2791	0.1401	1	1
FALSE	ACROSIN_BINDING	-0.7843	-1.2806	0.1412	1	1
FALSE	C_METHYLTRANSFERASE_ACTIVITY	-0.6101	-1.3321	0.1414	1	1
FALSE	PHOSPHATIDYLINOSITOL_BISPHOSPHATE_KINASE_ACTIVITY	0.6501	1.3586	0.1426	0.9933	1
FALSE	RNA_STEM_LOOP_BINDING	0.4301	1.3542	0.1429	1	1
FALSE	N_N_DIMETHYLANILINE_MONOOXYGENASE_ACTIVITY	0.757	1.2991	0.1432	1	1
FALSE	NMDA_GLUTAMATE_RECEPTOR_ACTIVITY	-0.7078	-1.2979	0.144	1	1
FALSE	ACYLGLYCEROL_LIPASE_ACTIVITY	0.5056	1.3801	0.144	0.9328	1
FALSE	DNA_HELICASE_ACTIVITY	-0.4158	-1.4453	0.1457	1	1
FALSE	SIGNAL_SEQUENCE_BINDING	-0.3843	-1.3366	0.1464	1	1
FALSE	MORPHOGEN_ACTIVITY	-0.7162	-1.2946	0.1475	1	1
FALSE	TRANSFERASE_ACTIVITY_TRANSFERRING_SULFUR_CONTAINING_GROUPS	-0.4401	-1.2216	0.1488	1	1
FALSE	CATALYTIC_ACTIVITY_ACTING_ON_DNA	-0.3313	-1.4	0.1489	1	1
FALSE	CLASS_I_DNA_APURINIC_OR_APYRIMIDINIC_SITE_ENDONUCLEASE_ACTIVITY	-0.5648	-1.3299	0.1501	1	1
FALSE	O_ACYLTRANSFERASE_ACTIVITY	-0.4349	-1.2841	0.1504	1	1
FALSE	CELL_CELL_ADHESION_MEDIATOR_ACTIVITY	-0.4706	-1.2494	0.1507	1	1
FALSE	ION_TRANSMEMBRANE_TRANSPORTER_ACTIVITY_PHOSPHORYLATIVE_MECHANISM	-0.6067	-1.2761	0.1512	1	1
FALSE	DNA_BINDING_TRANSCRIPTION_ACTIVATOR_ACTIVITY	-0.3824	-1.2172	0.1549	1	1
FALSE	5_DEOXYRIBOSE_5_PHOSPHATE_LYASE_ACTIVITY	-0.7949	-1.2966	0.1558	1	1
FALSE	FLAVIN_ADENINE_DINUCLEOTIDE_BINDING	0.377	1.2815	0.156	1	1
FALSE	TRANSFERASE_ACTIVITY_TRANSFERRING_AMINO_ACYL_GROUPS	-0.6085	-1.2738	0.1563	1	1
FALSE	STRUCTURAL_CONSTITUENT_OF_SKIN_EPIDERMIS	-0.6512	-1.2441	0.1563	1	1
FALSE	PROTEIN_SELF_ASSOCIATION	-0.3886	-1.2658	0.157	1	1
FALSE	L_ARGININE_TRANSMEMBRANE_TRANSPORTER_ACTIVITY	0.7512	1.2859	0.1587	1	1
FALSE	FRUCTOSE_6_PHOSPHATE_BINDING	-0.7355	-1.291	0.1589	1	1
FALSE	DIPEPTIDASE_ACTIVITY	0.5447	1.2907	0.1592	1	1
FALSE	TRANSFERASE_ACTIVITY_TRANSFERRING_ACYL_GROUPS_ACYL_GROUPS_CONVERTED_INTO_ALKYL_ON_TRANSFER	0.7679	1.296	0.1592	1	1
FALSE	RIBOSOMAL_LARGE_SUBUNIT_BINDING	0.4127	1.2651	0.1595	1	1
FALSE	SODIUM_CHANNEL_ACTIVITY	-0.5685	-1.2441	0.1604	1	1
FALSE	E_BOX_BINDING	-0.4733	-1.2351	0.1614	1	1
FALSE	BIOTIN_BINDING	0.6908	1.3204	0.1628	1	1
FALSE	ERBB_3_CLASS_RECEPTOR_BINDING	0.6836	1.2984	0.1639	1	1
FALSE	ATP_TRANSMEMBRANE_TRANSPORTER_ACTIVITY	-0.5934	-1.3068	0.164	1	1
FALSE	ENDODEOXYRIBONUCLEASE_ACTIVITY_PRODUCING_5_PHOSPHOMONOESTERS	-0.5435	-1.303	0.1643	1	1
FALSE	POTASSIUM_CHANNEL_ACTIVITY	-0.4717	-1.1839	0.1646	1	1
FALSE	ENOYL_COA_HYDRATASE_ACTIVITY	0.6036	1.3936	0.1647	0.9254	1
FALSE	ACETYLCHOLINE_RECEPTOR_INHIBITOR_ACTIVITY	-0.7372	-1.2796	0.1653	1	1
FALSE	AMINO_ACID_SODIUM_SYMPORTER_ACTIVITY	-0.5944	-1.2706	0.1654	1	1
FALSE	RETINOL_DEHYDROGENASE_ACTIVITY	-0.5865	-1.2484	0.1657	1	1
FALSE	CHITIN_BINDING	-0.7199	-1.2839	0.166	1	1
FALSE	SIALIC_ACID_TRANSMEMBRANE_TRANSPORTER_ACTIVITY	0.8915	1.2534	0.167	1	1
FALSE	ION_GATED_CHANNEL_ACTIVITY	-0.5157	-1.2367	0.1677	1	1
FALSE	PASSIVE_TRANSMEMBRANE_TRANSPORTER_ACTIVITY	-0.4484	-1.1877	0.1677	1	1
FALSE	GLIAL_CELL_DERIVED_NEUROTROPHIC_FACTOR_RECEPTOR_ACTIVITY	-0.775	-1.2683	0.1697	1	1
FALSE	DNA_TRANSLOCASE_ACTIVITY	-0.7382	-1.2916	0.17	1	1
FALSE	SULFOTRANSFERASE_ACTIVITY	-0.4707	-1.2005	0.1729	1	1
FALSE	CHROMATIN_BINDING	-0.2904	-1.2134	0.1734	1	1
FALSE	AMINE_BINDING	-0.6572	-1.2395	0.1743	1	1
FALSE	CASPASE_BINDING	-0.6377	-1.2609	0.1754	1	1
FALSE	D_GLUCOSE_TRANSMEMBRANE_TRANSPORTER_ACTIVITY	0.7417	1.259	0.1757	1	1
FALSE	MANGANESE_ION_TRANSMEMBRANE_TRANSPORTER_ACTIVITY	-0.6089	-1.2779	0.1773	1	1
FALSE	FIBROBLAST_GROWTH_FACTOR_ACTIVATED_RECEPTOR_ACTIVITY	0.6926	1.2928	0.1807	1	1
FALSE	SEROTONIN_GATED_CATION_SELECTIVE_CHANNEL_ACTIVITY	-0.8384	-1.2697	0.1816	1	1
FALSE	FMN_BINDING	0.5725	1.2781	0.1822	1	1
FALSE	FILAMIN_BINDING	-0.5788	-1.2547	0.1829	1	1
FALSE	GENERAL_TRANSCRIPTION_INITIATION_FACTOR_BINDING	0.2853	1.2566	0.1843	1	1
FALSE	FRUCTOSE_2_6_BISPHOSPHATE_2_PHOSPHATASE_ACTIVITY	-0.6294	-1.2789	0.1857	1	1
FALSE	DNA_BINDING_BENDING	-0.5453	-1.2693	0.1864	1	1
FALSE	LBD_DOMAIN_BINDING	0.6714	1.2833	0.1866	1	1
FALSE	NUCLEOSIDE_KINASE_ACTIVITY	-0.4597	-1.3077	0.1873	1	1
FALSE	DNA_POLYMERASE_ACTIVITY	-0.4161	-1.3002	0.1879	1	1
FALSE	IONOTROPIC_GLUTAMATE_RECEPTOR_ACTIVITY	-0.6032	-1.2221	0.1886	1	1
FALSE	METAL_ION_TRANSMEMBRANE_TRANSPORTER_ACTIVITY	-0.4285	-1.167	0.1891	1	1
FALSE	INSULIN_BINDING	0.5534	1.289	0.1892	1	1
FALSE	EXTRACELLULAR_LIGAND_GATED_ION_CHANNEL_ACTIVITY	-0.5291	-1.1707	0.19	1	1
FALSE	GTPASE_BINDING	0.2009	1.2193	0.1922	1	1
FALSE	ENDONUCLEASE_ACTIVITY_ACTIVE_WITH_EITHER_RIBO_OR_DEOXYRIBONUCLEIC_ACIDS_AND_PRODUCING_5_PHOSPHOMONOESTERS	-0.3726	-1.3035	0.1925	1	1
FALSE	DNA_BINDING_TRANSCRIPTION_REPRESSOR_ACTIVITY	-0.3325	-1.1911	0.1935	1	1
FALSE	FOUR_WAY_JUNCTION_DNA_BINDING	-0.4669	-1.3543	0.194	1	1
FALSE	HORMONE_RECEPTOR_BINDING	-0.3249	-1.1933	0.1943	1	1
FALSE	GUANYLATE_CYCLASE_REGULATOR_ACTIVITY	-0.7202	-1.2274	0.1945	1	1
FALSE	EFFLUX_TRANSMEMBRANE_TRANSPORTER_ACTIVITY	0.5461	1.2572	0.1954	1	1
FALSE	INTERLEUKIN_1_BINDING	-0.6486	-1.2599	0.1956	1	1
FALSE	VOLTAGE_GATED_POTASSIUM_CHANNEL_ACTIVITY	-0.4795	-1.1801	0.1959	1	1
FALSE	NUCLEOSOMAL_HISTONE_BINDING	-0.5694	-1.2867	0.1984	1	1
FALSE	CELL_ADHESION_MEDIATOR_ACTIVITY	-0.4414	-1.2128	0.1984	1	1
FALSE	POTASSIUM_ION_TRANSMEMBRANE_TRANSPORTER_ACTIVITY	-0.4527	-1.1568	0.1988	1	1
FALSE	SULFUR_COMPOUND_BINDING	-0.3832	-1.1412	0.2004	1	1
FALSE	POLYOL_TRANSMEMBRANE_TRANSPORTER_ACTIVITY	0.5984	1.2262	0.2008	1	1
FALSE	STRUCTURAL_CONSTITUENT_OF_MUSCLE	-0.4571	-1.1916	0.2012	1	1
FALSE	DOPAMINE_NEUROTRANSMITTER_RECEPTOR_ACTIVITY	-0.7611	-1.2548	0.2021	1	1
FALSE	MRNA_5_UTR_BINDING	-0.459	-1.3023	0.2036	1	1
FALSE	ATPASE_ACTIVITY	-0.3083	-1.2316	0.2036	1	1
FALSE	RACEMASE_AND_EPIMERASE_ACTIVITY_ACTING_ON_CARBOHYDRATES_AND_DERIVATIVES	0.5314	1.2679	0.2044	1	1
FALSE	HEPARAN_SULFATE_GLUCOSAMINE_3_SULFOTRANSFERASE_1_ACTIVITY	-0.7125	-1.2508	0.2051	1	1
FALSE	CO_SMAD_BINDING	-0.5942	-1.2436	0.2053	1	1
FALSE	VITAMIN_BINDING	-0.3752	-1.1571	0.2059	1	1
FALSE	ORGANOPHOSPHATE_ESTER_TRANSMEMBRANE_TRANSPORTER_ACTIVITY	-0.4084	-1.2206	0.2064	1	1
FALSE	FRIZZLED_BINDING	-0.5049	-1.1681	0.2065	1	1
FALSE	MODIFIED_AMINO_ACID_TRANSMEMBRANE_TRANSPORTER_ACTIVITY	0.4955	1.2334	0.2065	1	1
FALSE	EXTRACELLULARLY_ATP_GATED_CATION_CHANNEL_ACTIVITY	-0.7119	-1.2417	0.2068	1	1
FALSE	CALCIUM_CHANNEL_REGULATOR_ACTIVITY	-0.483	-1.2164	0.207	1	1
FALSE	PHOSPHOTRANSFERASE_ACTIVITY_FOR_OTHER_SUBSTITUTED_PHOSPHATE_GROUPS	0.4112	1.2573	0.2079	1	1
FALSE	DYNEIN_HEAVY_CHAIN_BINDING	0.555	1.2664	0.2079	1	1
FALSE	OXIDOREDUCTASE_ACTIVITY_ACTING_ON_METAL_IONS	-0.4977	-1.2131	0.2083	1	1
FALSE	CYCLOSPORIN_A_BINDING	-0.5479	-1.2169	0.2094	1	1
FALSE	TELOMERIC_DNA_BINDING	-0.3405	-1.2902	0.2096	1	1
FALSE	CATION_TRANSMEMBRANE_TRANSPORTER_ACTIVITY	-0.4014	-1.1532	0.2099	1	1
FALSE	DEAMINASE_ACTIVITY	-0.4626	-1.2147	0.21	1	1
FALSE	OXIDOREDUCTASE_ACTIVITY_ACTING_ON_PAIRED_DONORS_WITH_OXIDATION_OF_A_PAIR_OF_DONORS_RESULTING_IN_THE_REDUCTION_OF_MOLECULAR_OXYGEN_TO_TWO_MOLECULES_OF_WATER	0.594	1.2677	0.2104	1	1
FALSE	ENDONUCLEASE_ACTIVITY_ACTIVE_WITH_EITHER_RIBO_OR_DEOXYRIBONUCLEIC_ACIDS_AND_PRODUCING_3_PHOSPHOMONOESTERS	-0.532	-1.2262	0.2106	1	1
FALSE	PROTEIN_PRENYLTRANSFERASE_ACTIVITY	0.4483	1.1882	0.2109	1	1
FALSE	OXYGEN_BINDING	-0.5172	-1.1693	0.2124	1	1
FALSE	ENONE_REDUCTASE_ACTIVITY	-0.7711	-1.2253	0.2131	1	1
FALSE	GLUTAMATE_BINDING	-0.6887	-1.2163	0.2134	1	1
FALSE	CYCLASE_ACTIVITY	-0.4885	-1.2049	0.2139	1	1
FALSE	NEDD8_TRANSFERASE_ACTIVITY	-0.5311	-1.2258	0.2141	1	1
FALSE	RNA_BINDING	-0.1766	-1.1805	0.2146	1	1
FALSE	WIDE_PORE_CHANNEL_ACTIVITY	-0.5179	-1.1869	0.2171	1	1
FALSE	ALANINE_TRANSMEMBRANE_TRANSPORTER_ACTIVITY	-0.6213	-1.2437	0.2177	1	1
FALSE	PHOSPHATIDIC_ACID_TRANSFER_ACTIVITY	-0.5252	-1.2642	0.2184	1	1
FALSE	NEUROTRANSMITTER_RECEPTOR_REGULATOR_ACTIVITY	-0.6128	-1.1977	0.2188	1	1
FALSE	PHOSPHOLIPASE_INHIBITOR_ACTIVITY	-0.5856	-1.2092	0.2202	1	1
FALSE	HYALURONIC_ACID_BINDING	-0.539	-1.2069	0.2218	1	1
FALSE	HYDROLASE_ACTIVITY_ACTING_ON_ACID_ANHYDRIDES	-0.2594	-1.1516	0.2224	1	1
FALSE	LYS63_SPECIFIC_DEUBIQUITINASE_ACTIVITY	0.4016	1.2237	0.2227	1	1
FALSE	VITAMIN_B6_BINDING	-0.4322	-1.1886	0.2235	1	1
FALSE	DYSTROGLYCAN_BINDING	-0.652	-1.2604	0.2239	1	1
FALSE	NUCLEOBASE_TRANSMEMBRANE_TRANSPORTER_ACTIVITY	-0.6671	-1.2173	0.2248	1	1
FALSE	TRANSCRIPTION_COREPRESSOR_ACTIVITY	-0.2399	-1.1689	0.2249	1	1
FALSE	GLUCOSE_SODIUM_SYMPORTER_ACTIVITY	0.7375	1.2453	0.2249	1	1
FALSE	CALCIUM_SENSITIVE_GUANYLATE_CYCLASE_ACTIVATOR_ACTIVITY	-0.7489	-1.2021	0.2255	1	1
FALSE	SYNTAXIN_BINDING	-0.3867	-1.1635	0.2259	1	1
FALSE	HEME_TRANSMEMBRANE_TRANSPORTER_ACTIVITY	-0.6168	-1.2873	0.2276	1	1
FALSE	DNA_BINDING_TRANSCRIPTION_FACTOR_ACTIVITY	-0.3433	-1.1379	0.2277	1	1
FALSE	S_ADENOSYL_L_METHIONINE_BINDING	-0.5307	-1.2387	0.2284	1	1
FALSE	DNA_SECONDARY_STRUCTURE_BINDING	-0.4112	-1.2658	0.2287	1	1
FALSE	HYDROPEROXY_ICOSATETRAENOATE_DEHYDRATASE_ACTIVITY	-0.6825	-1.2233	0.2305	1	1
FALSE	EXTRACELLULAR_MATRIX_STRUCTURAL_CONSTITUENT	-0.4678	-1.1828	0.2306	1	1
FALSE	TRANSMITTER_GATED_CHANNEL_ACTIVITY	-0.5255	-1.1401	0.2311	1	1
FALSE	ADENOSINE_DEAMINASE_ACTIVITY	-0.5521	-1.2202	0.2312	1	1
FALSE	PEPTIDOGLYCAN_IMMUNE_RECEPTOR_ACTIVITY	-0.7735	-1.2183	0.2312	1	1
FALSE	CYTOSKELETAL_PROTEIN_BINDING	-0.292	-1.1498	0.2316	1	1
FALSE	11_CIS_RETINAL_BINDING	-0.7384	-1.2126	0.2325	1	1
FALSE	HISTONE_DEACETYLASE_ACTIVITY_H3_K14_SPECIFIC	0.3808	1.1643	0.2326	1	1
FALSE	CATALYTIC_ACTIVITY_ACTING_ON_RNA	-0.1996	-1.2073	0.233	1	1
FALSE	PHOSPHATIDYLINOSITOL_3_KINASE_REGULATORY_SUBUNIT_BINDING	-0.5689	-1.2345	0.2346	1	1
FALSE	PHOSPHATIDYLINOSITOL_4_5_BISPHOSPHATE_BINDING	-0.3713	-1.1403	0.2349	1	1
FALSE	PHOSPHATIDYLINOSITOL_PHOSPHATE_4_PHOSPHATASE_ACTIVITY	0.5692	1.2645	0.2351	1	1
FALSE	DEOXYRIBONUCLEASE_ACTIVITY	-0.3369	-1.1871	0.2366	1	1
FALSE	CXCR_CHEMOKINE_RECEPTOR_BINDING	-0.6511	-1.228	0.2371	1	1
FALSE	PRIMARY_AMINE_OXIDASE_ACTIVITY	0.6727	1.244	0.2388	1	1
FALSE	HISTONE_DEMETHYLASE_ACTIVITY_H3_K36_SPECIFIC	0.4219	1.2154	0.239	1	1
FALSE	ATPASE_INHIBITOR_ACTIVITY	0.585	1.2612	0.2406	1	1
FALSE	INTRACELLULAR_CALCIUM_ACTIVATED_CHLORIDE_CHANNEL_ACTIVITY	-0.5462	-1.2016	0.241	1	1
FALSE	DOUBLE_STRANDED_TELOMERIC_DNA_BINDING	0.3948	1.1655	0.2412	1	1
FALSE	OPIOID_RECEPTOR_ACTIVITY	-0.6836	-1.2073	0.243	1	1
FALSE	RIBOSOME_BINDING	-0.2774	-1.2311	0.2434	1	1
FALSE	SMALL_MOLECULE_SENSOR_ACTIVITY	-0.5537	-1.1934	0.244	1	1
FALSE	HYDROLASE_ACTIVITY_ACTING_ON_CARBON_NITROGEN_BUT_NOT_PEPTIDE_BONDS_IN_CYCLIC_AMIDINES	-0.4358	-1.1578	0.2442	1	1
FALSE	ACETYLCHOLINE_GATED_CATION_SELECTIVE_CHANNEL_ACTIVITY	-0.5903	-1.1643	0.2445	1	1
FALSE	ANNEALING_HELICASE_ACTIVITY	-0.5721	-1.2634	0.2449	1	1
FALSE	3_5_EXODEOXYRIBONUCLEASE_ACTIVITY	-0.5675	-1.2221	0.2461	1	1
FALSE	MELANOCORTIN_RECEPTOR_BINDING	-0.7248	-1.1858	0.2465	1	1
FALSE	MACROLIDE_BINDING	-0.5236	-1.2065	0.2474	1	1
FALSE	SEQUENCE_SPECIFIC_DNA_BINDING	-0.3199	-1.1307	0.2474	1	1
FALSE	BMP_BINDING	-0.607	-1.1648	0.25	1	1
FALSE	CALMODULIN_BINDING	-0.372	-1.1511	0.25	1	1
FALSE	ANNEALING_ACTIVITY	-0.4241	-1.2168	0.2505	1	1
FALSE	GLYCINE_TRANSMEMBRANE_TRANSPORTER_ACTIVITY	-0.6464	-1.2032	0.251	1	1
FALSE	METALLOCARBOXYPEPTIDASE_ACTIVITY	-0.4874	-1.1625	0.2515	1	1
FALSE	PHOSPHATASE_INHIBITOR_ACTIVITY	-0.4185	-1.1439	0.2515	1	1
FALSE	MICROTUBULE_MOTOR_ACTIVITY	-0.4477	-1.2195	0.252	1	1
FALSE	CCR1_CHEMOKINE_RECEPTOR_BINDING	-0.7579	-1.2179	0.252	1	1
FALSE	TELETHONIN_BINDING	-0.6614	-1.1799	0.252	1	1
FALSE	TRANSLATION_REPRESSOR_ACTIVITY	0.3941	1.1699	0.2526	1	1
FALSE	PURINE_RIBONUCLEOTIDE_TRANSMEMBRANE_TRANSPORTER_ACTIVITY	-0.471	-1.2123	0.2534	1	1
FALSE	COPPER_ION_BINDING	-0.4041	-1.1456	0.2535	1	1
FALSE	GLUTAMATE_RECEPTOR_ACTIVITY	-0.5491	-1.1364	0.2545	1	1
FALSE	KINASE_ACTIVATOR_ACTIVITY	-0.319	-1.1281	0.2557	1	1
FALSE	1_PHOSPHATIDYLINOSITOL_BINDING	0.5138	1.2038	0.256	1	1
FALSE	CIS_REGULATORY_REGION_SEQUENCE_SPECIFIC_DNA_BINDING	-0.3307	-1.1251	0.2562	1	1
FALSE	K63_LINKED_POLYUBIQUITIN_MODIFICATION_DEPENDENT_PROTEIN_BINDING	0.4083	1.2361	0.2562	1	1
FALSE	DNA_DEPENDENT_ATPASE_ACTIVITY	-0.3974	-1.2756	0.2565	1	1
FALSE	IDENTICAL_PROTEIN_BINDING	-0.2603	-1.1149	0.2574	1	1
FALSE	CCR2_CHEMOKINE_RECEPTOR_BINDING	-0.7812	-1.2112	0.2575	1	1
FALSE	PHOSPHOLIPID_BINDING	-0.2974	-1.1135	0.2576	1	1
FALSE	CHROMATIN_DNA_BINDING	-0.352	-1.129	0.2577	1	1
FALSE	RNA_POLYMERASE_II_INTRONIC_TRANSCRIPTION_REGULATORY_REGION_SEQUENCE_SPECIFIC_DNA_BINDING	-0.6454	-1.2073	0.2587	1	1
FALSE	TRANSITION_METAL_ION_BINDING	-0.2999	-1.1061	0.2598	1	1
FALSE	LIPOPOLYSACCHARIDE_BINDING	-0.4685	-1.1198	0.2601	1	1
FALSE	PHOSPHATIDYLINOSITOL_BISPHOSPHATE_BINDING	-0.3428	-1.1087	0.2602	1	1
FALSE	PHOSPHATIDYLINOSITOL_3_4_5_TRISPHOSPHATE_3_PHOSPHATASE_ACTIVITY	-0.7406	-1.2005	0.2608	1	1
FALSE	AROMATASE_ACTIVITY	-0.5936	-1.1453	0.2608	1	1
FALSE	LIPASE_ACTIVITY	-0.3681	-1.1186	0.262	1	1
FALSE	DNA_DIRECTED_DNA_POLYMERASE_ACTIVITY	-0.3875	-1.2024	0.2622	1	1
FALSE	FLAP_ENDONUCLEASE_ACTIVITY	-0.6043	-1.219	0.2633	1	1
FALSE	HISTONE_ACETYLTRANSFERASE_BINDING	0.3716	1.2333	0.2641	1	1
FALSE	PHOSPHATIDYLINOSITOL_TRISPHOSPHATE_PHOSPHATASE_ACTIVITY	-0.6651	-1.2033	0.2651	1	1
FALSE	COLLAGEN_BINDING	-0.4628	-1.2074	0.2653	1	1
FALSE	UNFOLDED_PROTEIN_BINDING	-0.2894	-1.1622	0.2661	1	1
FALSE	LYSOZYME_ACTIVITY	-0.6675	-1.1702	0.2668	1	1
FALSE	HISTONE_SERINE_KINASE_ACTIVITY	-0.5297	-1.2274	0.2669	1	1
FALSE	SNARE_BINDING	-0.329	-1.126	0.2669	1	1
FALSE	RIBONUCLEOPROTEIN_COMPLEX_BINDING	-0.2151	-1.1725	0.2673	1	1
FALSE	CLATHRIN_BINDING	-0.3809	-1.1277	0.2673	1	1
FALSE	ANAPHASE_PROMOTING_COMPLEX_BINDING	-0.6276	-1.2224	0.2676	1	1
FALSE	OXIDOREDUCTASE_ACTIVITY_ACTING_ON_A_SULFUR_GROUP_OF_DONORS	-0.3031	-1.1724	0.2692	1	1
FALSE	CAMP_BINDING	-0.4652	-1.1387	0.2709	1	1
FALSE	MICROTUBULE_BINDING	-0.2951	-1.1575	0.2713	1	1
FALSE	AMINOPHOSPHOLIPID_FLIPPASE_ACTIVITY	0.6258	1.2319	0.2736	1	1
FALSE	CHOLESTEROL_BINDING	-0.4016	-1.1478	0.2747	1	1
FALSE	FIBROBLAST_GROWTH_FACTOR_RECEPTOR_BINDING	-0.5353	-1.1301	0.2749	1	1
FALSE	CAMP_RESPONSE_ELEMENT_BINDING	-0.4601	-1.1892	0.2758	1	1
FALSE	NUCLEOSOMAL_DNA_BINDING	-0.4169	-1.1552	0.2758	1	1
FALSE	UBIQUITIN_PROTEIN_TRANSFERASE_REGULATOR_ACTIVITY	-0.4339	-1.2146	0.2759	1	1
FALSE	CYSTEINE_TYPE_ENDOPEPTIDASE_ACTIVITY_INVOLVED_IN_EXECUTION_PHASE_OF_APOPTOSIS	-0.5593	-1.2037	0.276	1	1
FALSE	NUCLEOSOME_BINDING	-0.3178	-1.1827	0.2762	1	1
FALSE	ZINC_ION_BINDING	-0.286	-1.104	0.2779	1	1
FALSE	LIM_DOMAIN_BINDING	-0.5491	-1.1897	0.2781	1	1
FALSE	PHOSPHATE_ION_TRANSMEMBRANE_TRANSPORTER_ACTIVITY	0.6026	1.2055	0.2785	1	1
FALSE	MDM2_MDM4_FAMILY_PROTEIN_BINDING	-0.5393	-1.2066	0.279	1	1
FALSE	ION_CHANNEL_REGULATOR_ACTIVITY	-0.3835	-1.1004	0.2792	1	1
FALSE	ATP_DEPENDENT_MICROTUBULE_MOTOR_ACTIVITY	-0.5072	-1.197	0.2798	1	1
FALSE	GLUTAMATE_GATED_CALCIUM_ION_CHANNEL_ACTIVITY	-0.7189	-1.1785	0.2802	1	1
FALSE	S_ADENOSYLMETHIONINE_DEPENDENT_METHYLTRANSFERASE_ACTIVITY	-0.2255	-1.1591	0.2802	1	1
FALSE	DEACETYLASE_ACTIVITY	-0.3322	-1.1347	0.2804	1	1
FALSE	CYCLIC_NUCLEOTIDE_BINDING	-0.448	-1.1483	0.2805	1	1
FALSE	MOTOR_ACTIVITY	-0.388	-1.1407	0.2808	1	1
FALSE	ISOPEPTIDASE_ACTIVITY	0.2963	1.1271	0.281	1	1
FALSE	N6_METHYLADENOSINE_CONTAINING_RNA_BINDING	0.4319	1.0927	0.2814	1	1
FALSE	MECHANOSENSITIVE_ION_CHANNEL_ACTIVITY	-0.5056	-1.1409	0.2817	1	1
FALSE	TRANSCRIPTION_REGULATOR_ACTIVITY	-0.3019	-1.1111	0.2845	1	1
FALSE	TOXIN_TRANSMEMBRANE_TRANSPORTER_ACTIVITY	0.6324	1.191	0.2872	1	1
FALSE	RIBONUCLEASE_P_RNA_BINDING	-0.4765	-1.1911	0.2878	1	1
FALSE	SINGLE_STRANDED_DNA_HELICASE_ACTIVITY	-0.4863	-1.248	0.288	1	1
FALSE	ACTININ_BINDING	-0.4398	-1.1202	0.2882	1	1
FALSE	DISULFIDE_OXIDOREDUCTASE_ACTIVITY	-0.3393	-1.1517	0.2883	1	1
FALSE	RNA_DEPENDENT_ATPASE_ACTIVITY	-0.5961	-1.1901	0.2897	1	1
FALSE	P_TYPE_SODIUM_POTASSIUM_EXCHANGING_ATPASE_ACTIVITY	-0.6979	-1.1751	0.2899	1	1
FALSE	PROTEIN_CONTAINING_COMPLEX_BINDING	-0.2637	-1.0937	0.2907	1	1
FALSE	HYDROLASE_ACTIVITY_ACTING_ON_CARBON_NITROGEN_BUT_NOT_PEPTIDE_BONDS_IN_CYCLIC_AMIDES	0.6832	1.1919	0.2909	1	1
FALSE	CARBON_OXYGEN_LYASE_ACTIVITY	-0.3459	-1.1153	0.2916	1	1
FALSE	NEUROTRANSMITTER_RECEPTOR_ACTIVITY	-0.4777	-1.0928	0.2921	1	1
FALSE	BETA_CATENIN_BINDING	0.3179	1.1199	0.2922	1	1
FALSE	CORECEPTOR_ACTIVITY_INVOLVED_IN_WNT_SIGNALING_PATHWAY	0.5523	1.1641	0.2925	1	1
FALSE	SULFURTRANSFERASE_ACTIVITY	-0.555	-1.2357	0.2945	1	1
FALSE	CROSSOVER_JUNCTION_ENDODEOXYRIBONUCLEASE_ACTIVITY	-0.6859	-1.1665	0.2948	1	1
FALSE	METAL_ION_PROTON_ANTIPORTER_ACTIVITY	-0.5373	-1.1402	0.2952	1	1
FALSE	RETINOIC_ACID_BINDING	-0.5257	-1.1118	0.2954	1	1
FALSE	TAT_PROTEIN_BINDING	0.3934	1.1428	0.2954	1	1
FALSE	VOLTAGE_GATED_POTASSIUM_CHANNEL_ACTIVITY_INVOLVED_IN_CARDIAC_MUSCLE_CELL_ACTION_POTENTIAL_REPOLARIZATION	-0.4977	-1.1127	0.2957	1	1
FALSE	QUATERNARY_AMMONIUM_GROUP_BINDING	-0.4638	-1.1311	0.2959	1	1
FALSE	ATP_DEPENDENT_MICROTUBULE_MOTOR_ACTIVITY_MINUS_END_DIRECTED	-0.5835	-1.1678	0.2965	1	1
FALSE	SINGLE_STRANDED_DNA_ENDODEOXYRIBONUCLEASE_ACTIVITY	0.3805	1.145	0.297	1	1
FALSE	JUN_KINASE_KINASE_KINASE_ACTIVITY	-0.4431	-1.1499	0.2976	1	1
FALSE	TASTE_RECEPTOR_ACTIVITY	-0.5959	-1.1407	0.2979	1	1
FALSE	OXIDIZED_DNA_BINDING	-0.3872	-1.143	0.3004	1	1
FALSE	ADENYL_NUCLEOTIDE_BINDING	-0.2423	-1.0817	0.3004	1	1
FALSE	ALCOHOL_BINDING	-0.3808	-1.0946	0.3006	1	1
FALSE	KAINATE_SELECTIVE_GLUTAMATE_RECEPTOR_ACTIVITY	-0.6779	-1.1343	0.301	1	1
FALSE	SNRNA_BINDING	-0.2952	-1.1617	0.3033	1	1
FALSE	AMINO_ACID_CATION_SYMPORTER_ACTIVITY	-0.5085	-1.1112	0.3037	1	1
FALSE	PSEUDOURIDINE_SYNTHASE_ACTIVITY	-0.3863	-1.1339	0.3054	1	1
FALSE	LIPID_BINDING	-0.2961	-1.059	0.3057	1	1
FALSE	CALCIUM_ACTIVATED_CATION_CHANNEL_ACTIVITY	-0.4697	-1.1073	0.3059	1	1
FALSE	LYSINE_ACETYLATED_HISTONE_BINDING	-0.4285	-1.1743	0.3062	1	1
FALSE	THIOESTERASE_BINDING	-0.4815	-1.2018	0.3068	1	1
FALSE	I_SMAD_BINDING	0.4325	1.1977	0.3071	1	1
FALSE	XENOBIOTIC_TRANSMEMBRANE_TRANSPORTER_ACTIVITY	0.5009	1.156	0.3072	1	1
FALSE	TUBULIN_BINDING	-0.2667	-1.1003	0.3074	1	1
FALSE	PEPTIDOGLYCAN_BINDING	-0.5982	-1.162	0.3077	1	1
FALSE	LIGAND_ACTIVATED_TRANSCRIPTION_FACTOR_ACTIVITY	0.3793	1.1097	0.3077	1	1
FALSE	OXIDOREDUCTASE_ACTIVITY_ACTING_ON_CH_OR_CH2_GROUPS	-0.6048	-1.1342	0.3084	1	1
FALSE	HELICASE_ACTIVITY	-0.2901	-1.1731	0.3093	1	1
FALSE	RNA_POLYMERASE_II_GENERAL_TRANSCRIPTION_INITIATION_FACTOR_BINDING	0.32	1.117	0.3099	1	1
FALSE	INTERLEUKIN_2_RECEPTOR_BINDING	-0.715	-1.1717	0.3101	1	1
FALSE	7SK_SNRNA_BINDING	0.3777	1.0903	0.3101	1	1
FALSE	ACETYLCHOLINE_RECEPTOR_BINDING	-0.6028	-1.1509	0.3106	1	1
FALSE	ACTIN_FILAMENT_BINDING	-0.3115	-1.0746	0.3109	1	1
FALSE	NEUROTROPHIN_RECEPTOR_BINDING	-0.5517	-1.1586	0.3116	1	1
FALSE	GTPASE_ACTIVITY	-0.2517	-1.0751	0.312	1	1
FALSE	ALPHA_ACTININ_BINDING	-0.4551	-1.1161	0.3125	1	1
FALSE	HISTONE_KINASE_ACTIVITY	-0.4374	-1.1969	0.313	1	1
FALSE	ENDODEOXYRIBONUCLEASE_ACTIVITY_PRODUCING_3_PHOSPHOMONOESTERS	-0.5967	-1.1557	0.3137	1	1
FALSE	PHOSPHORUS_OXYGEN_LYASE_ACTIVITY	-0.4579	-1.1304	0.3137	1	1
FALSE	CARGO_RECEPTOR_ACTIVITY	-0.3964	-1.0985	0.3145	1	1
FALSE	OXIDOREDUCTASE_ACTIVITY_ACTING_ON_PAIRED_DONORS_WITH_INCORPORATION_OR_REDUCTION_OF_MOLECULAR_OXYGEN_REDUCED_FLAVIN_OR_FLAVOPROTEIN_AS_ONE_DONOR_AND_INCORPORATION_OF_ONE_ATOM_OF_OXYGEN	-0.547	-1.1045	0.3157	1	1
FALSE	PROTEASE_BINDING	-0.3134	-1.0797	0.3157	1	1
FALSE	UBIQUITINATION_LIKE_MODIFICATION_DEPENDENT_PROTEIN_BINDING	-0.3422	-1.1208	0.3165	1	1
FALSE	TRNA_GUANINE_METHYLTRANSFERASE_ACTIVITY	-0.3485	-1.1018	0.3167	1	1
FALSE	THROMBIN_ACTIVATED_RECEPTOR_ACTIVITY	0.6234	1.1491	0.3178	1	1
FALSE	OLFACTORY_RECEPTOR_ACTIVITY	-0.5308	-1.1062	0.319	1	1
FALSE	PROTEIN_SERINE_THREONINE_PHOSPHATASE_ACTIVITY	-0.2874	-1.0908	0.3202	1	1
FALSE	PEPTIDASE_ACTIVATOR_ACTIVITY	-0.3261	-1.1261	0.3209	1	1
FALSE	PROTEIN_KINASE_C_ACTIVITY	-0.4117	-1.1451	0.3224	1	1
FALSE	PHOSPHATIDYLINOSITOL_3_KINASE_REGULATOR_ACTIVITY	-0.396	-1.1145	0.3231	1	1
FALSE	MOLECULAR_TRANSDUCER_ACTIVITY	-0.4122	-1.0668	0.3231	1	1
FALSE	THYROID_HORMONE_RECEPTOR_BINDING	0.2965	1.1045	0.3238	1	1
FALSE	M7G_5_PPPN_DIPHOSPHATASE_ACTIVITY	-0.5977	-1.1301	0.3249	1	1
FALSE	PRENYLTRANSFERASE_ACTIVITY	0.3464	1.0992	0.325	1	1
FALSE	FERROUS_IRON_BINDING	-0.3932	-1.1019	0.3252	1	1
FALSE	FATZ_BINDING	-0.6892	-1.1567	0.3255	1	1
FALSE	PROTEIN_SERINE_PHOSPHATASE_ACTIVITY	-0.2972	-1.106	0.3256	1	1
FALSE	OXYSTEROL_BINDING	0.4526	1.1314	0.3266	1	1
FALSE	UBIQUITIN_DEPENDENT_PROTEIN_BINDING	-0.3543	-1.1077	0.3268	1	1
FALSE	TRNA_SPECIFIC_RIBONUCLEASE_ACTIVITY	-0.4057	-1.1357	0.3278	1	1
FALSE	DYNEIN_COMPLEX_BINDING	-0.4488	-1.1265	0.328	1	1
FALSE	ENDORIBONUCLEASE_ACTIVITY	-0.2819	-1.0944	0.3294	1	1
FALSE	LIPASE_ACTIVATOR_ACTIVITY	-0.5349	-1.1367	0.3307	1	1
FALSE	GLUTATHIONE_PEROXIDASE_ACTIVITY	-0.4365	-1.113	0.3307	1	1
FALSE	NEUROTRANSMITTER_RECEPTOR_ACTIVITY_INVOLVED_IN_REGULATION_OF_POSTSYNAPTIC_MEMBRANE_POTENTIAL	-0.4913	-1.0668	0.3313	1	1
FALSE	CCR6_CHEMOKINE_RECEPTOR_BINDING	-0.6507	-1.0986	0.332	1	1
FALSE	ACTIN_BINDING	-0.2981	-1.0765	0.332	1	1
FALSE	CHEMOREPELLENT_ACTIVITY	0.4186	1.0865	0.3333	1	1
FALSE	FK506_BINDING	-0.4772	-1.1245	0.3354	1	1
FALSE	PROTON_CHANNEL_ACTIVITY	-0.4889	-1.1216	0.336	1	1
FALSE	ALPHA_1_3_FUCOSYLTRANSFERASE_ACTIVITY	0.6425	1.1271	0.3375	1	1
FALSE	PROTEIN_TRANSPORTER_ACTIVITY	0.341	1.15	0.3375	1	1
FALSE	NUCLEASE_ACTIVITY	-0.2392	-1.0833	0.3385	1	1
FALSE	KERATIN_FILAMENT_BINDING	-0.6321	-1.1252	0.3387	1	1
FALSE	ARGININE_TRANSMEMBRANE_TRANSPORTER_ACTIVITY	0.5395	1.1267	0.3387	1	1
FALSE	CALCIUM_ION_BINDING	-0.3519	-1.0534	0.3392	0.9986	1
FALSE	L_GLUTAMINE_TRANSMEMBRANE_TRANSPORTER_ACTIVITY	-0.5808	-1.1694	0.3393	1	1
FALSE	ODORANT_BINDING	-0.5506	-1.097	0.3394	1	1
FALSE	OXIDOREDUCTASE_ACTIVITY_ACTING_ON_OTHER_NITROGENOUS_COMPOUNDS_AS_DONORS_CYTOCHROME_AS_ACCEPTOR	-0.6975	-1.144	0.3397	1	1
FALSE	RNA_POLYMERASE_ACTIVITY	-0.3054	-1.1325	0.3399	1	1
FALSE	DRUG_BINDING	-0.3442	-1.0619	0.34	1	1
FALSE	BETA_N_ACETYLHEXOSAMINIDASE_ACTIVITY	-0.4637	-1.0773	0.3405	1	1
FALSE	PROTEIN_SERINE_THREONINE_KINASE_ACTIVATOR_ACTIVITY	-0.3464	-1.0973	0.3406	1	1
FALSE	SELENOCYSTEINE_INSERTION_SEQUENCE_BINDING	0.4158	1.0568	0.3407	1	1
FALSE	RNA_POLYMERASE_II_TRANSCRIPTION_FACTOR_BINDING	-0.3828	-1.0953	0.3409	1	1
FALSE	RIBONUCLEASE_P_ACTIVITY	-0.419	-1.1178	0.3434	1	1
FALSE	INTRACELLULAR_CGMP_ACTIVATED_CATION_CHANNEL_ACTIVITY	-0.6544	-1.1084	0.3435	1	1
FALSE	SYNTAXIN_1_BINDING	-0.4315	-1.0816	0.3448	1	1
FALSE	PROTEIN_DISULFIDE_OXIDOREDUCTASE_ACTIVITY	-0.3879	-1.1166	0.3453	1	1
FALSE	ALCOHOL_DEHYDROGENASE_NADPPLUS_ACTIVITY	-0.4989	-1.091	0.3456	1	1
FALSE	HIGH_DENSITY_LIPOPROTEIN_PARTICLE_BINDING	-0.5465	-1.1078	0.3462	1	1
FALSE	TRNA_SPECIFIC_ADENOSINE_DEAMINASE_ACTIVITY	-0.6003	-1.1186	0.3467	1	1
FALSE	STEROL_TRANSFER_ACTIVITY	-0.4884	-1.0931	0.3475	1	1
FALSE	ARGININE_BINDING	0.5891	1.1164	0.3478	1	1
FALSE	DYNEIN_INTERMEDIATE_CHAIN_BINDING	-0.4611	-1.101	0.3505	1	1
FALSE	EPHRIN_RECEPTOR_ACTIVITY	-0.5034	-1.1145	0.3508	1	1
FALSE	RNA_POLYMERASE_III_TRANSCRIPTION_REGULATORY_REGION_SEQUENCE_SPECIFIC_DNA_BINDING	0.4205	1.0818	0.3516	1	1
FALSE	EXODEOXYRIBONUCLEASE_ACTIVITY	-0.3882	-1.1105	0.3519	1	1
FALSE	D_LOOP_DNA_BINDING	-0.576	-1.1632	0.352	1	1
FALSE	IRON_ION_BINDING	-0.3761	-1.0505	0.3527	0.988	1
FALSE	CHONDROITIN_SULFATE_BINDING	-0.4792	-1.0889	0.3539	1	1
FALSE	L_ORNITHINE_TRANSMEMBRANE_TRANSPORTER_ACTIVITY	-0.6574	-1.1374	0.3542	1	1
FALSE	OXIDOREDUCTASE_ACTIVITY_ACTING_ON_METAL_IONS_NAD_OR_NADP_AS_ACCEPTOR	-0.4949	-1.0929	0.3546	1	1
FALSE	OPSIN_BINDING	-0.7203	-1.1558	0.3557	1	1
FALSE	CYCLIC_NUCLEOTIDE_DEPENDENT_PROTEIN_KINASE_ACTIVITY	0.5865	1.1505	0.3563	1	1
FALSE	DOPAMINE_RECEPTOR_BINDING	-0.4933	-1.1226	0.3568	1	1
FALSE	NADPH_BINDING	0.3528	1.0854	0.3576	1	1
FALSE	STEROID_HORMONE_RECEPTOR_ACTIVITY	0.4049	1.0852	0.3591	1	1
FALSE	CARBOHYDRATE_CATION_SYMPORTER_ACTIVITY	0.5415	1.115	0.36	1	1
FALSE	L_LEUCINE_TRANSMEMBRANE_TRANSPORTER_ACTIVITY	-0.5821	-1.1353	0.3609	1	1
FALSE	TRANSPORTER_ACTIVITY	-0.3396	-1.0346	0.3611	0.9484	1
FALSE	APOLIPOPROTEIN_A_I_BINDING	-0.5494	-1.1322	0.3616	1	1
FALSE	RIBONUCLEOTIDE_BINDING	-0.225	-1.0367	0.3622	0.9555	1
FALSE	REGULATORY_RNA_BINDING	-0.3744	-1.0922	0.3623	1	1
FALSE	NEUROPEPTIDE_BINDING	-0.4878	-1.0484	0.3625	0.9815	1
FALSE	TRANSCRIPTION_REGULATOR_INHIBITOR_ACTIVITY	-0.4638	-1.0994	0.3627	1	1
FALSE	ION_TRANSMEMBRANE_TRANSPORTER_ACTIVITY	-0.3454	-1.0316	0.3631	0.9436	1
FALSE	PHOSPHATIDYLETHANOLAMINE_FLIPPASE_ACTIVITY	0.6072	1.1249	0.364	1	1
FALSE	GAP_JUNCTION_CHANNEL_ACTIVITY	-0.4889	-1.0615	0.3642	1	1
FALSE	CENTROMERIC_DNA_BINDING	-0.4364	-1.0811	0.3645	1	1
FALSE	RAGE_RECEPTOR_BINDING	-0.5832	-1.1159	0.3657	1	1
FALSE	GLUCOSIDASE_ACTIVITY	-0.5218	-1.1145	0.3657	1	1
FALSE	CYTIDINE_DEAMINASE_ACTIVITY	-0.5338	-1.0986	0.3684	1	1
FALSE	OXO_ACID_LYASE_ACTIVITY	0.567	1.1233	0.3687	1	1
FALSE	RNA_METHYLTRANSFERASE_ACTIVITY	-0.2234	-1.0322	0.37	0.9473	1
FALSE	OXIDOREDUCTASE_ACTIVITY_ACTING_ON_METAL_IONS_OXYGEN_AS_ACCEPTOR	-0.5792	-1.0858	0.3702	1	1
FALSE	RNA_POLYMERASE_II_GENERAL_TRANSCRIPTION_INITIATION_FACTOR_ACTIVITY	-0.3257	-1.0914	0.3703	1	1
FALSE	VOLTAGE_GATED_POTASSIUM_CHANNEL_ACTIVITY_INVOLVED_IN_VENTRICULAR_CARDIAC_MUSCLE_CELL_ACTION_POTENTIAL_REPOLARIZATION	-0.4949	-1.0415	0.3704	0.971	1
FALSE	C_ACYLTRANSFERASE_ACTIVITY	0.4589	1.0829	0.3718	1	1
FALSE	TRANSITION_METAL_ION_TRANSMEMBRANE_TRANSPORTER_ACTIVITY	-0.3727	-1.0669	0.3724	1	1
FALSE	FAD_BINDING	0.3679	1.067	0.3724	1	1
FALSE	DNA_METHYLTRANSFERASE_ACTIVITY	-0.4262	-1.0829	0.3732	1	1
FALSE	STEROL_TRANSPORTER_ACTIVITY	-0.3933	-1.0612	0.3734	1	1
FALSE	PROTEIN_KINASE_ACTIVITY	-0.2489	-1.0362	0.3737	0.9549	1
FALSE	PURINE_DEOXYRIBONUCLEOTIDE_BINDING	-0.705	-1.125	0.374	1	1
FALSE	METALLOCHAPERONE_ACTIVITY	-0.5702	-1.097	0.3752	1	1
FALSE	1_PHOSPHATIDYLINOSITOL_3_KINASE_REGULATOR_ACTIVITY	-0.4054	-1.0576	0.3757	1	1
FALSE	PROTEIN_KINASE_A_BINDING	0.3283	1.052	0.3768	1	1
FALSE	ENDODEOXYRIBONUCLEASE_ACTIVITY	-0.3267	-1.0609	0.3782	1	1
FALSE	AP_1_ADAPTOR_COMPLEX_BINDING	0.433	1.0412	0.3783	1	1
FALSE	UDP_XYLOSYLTRANSFERASE_ACTIVITY	0.405	1.0666	0.3784	1	1
FALSE	PEPTIDE_BINDING	-0.3078	-1.0305	0.3788	0.9408	1
FALSE	PHOSPHATIDYLINOSITOL_PHOSPHATE_KINASE_ACTIVITY	0.4265	1.0847	0.3789	1	1
FALSE	G_PROTEIN_COUPLED_RECEPTOR_ACTIVITY	-0.4443	-1.0492	0.38	0.9855	1
FALSE	CGMP_BINDING	-0.524	-1.0641	0.3815	1	1
FALSE	FERRIC_IRON_BINDING	-0.5762	-1.0784	0.3819	1	1
FALSE	MODIFIED_AMINO_ACID_BINDING	-0.3305	-1.0188	0.3821	0.9299	1
FALSE	OXIDOREDUCTASE_ACTIVITY_ACTING_ON_SINGLE_DONORS_WITH_INCORPORATION_OF_MOLECULAR_OXYGEN	-0.4297	-1.0458	0.3823	0.9789	1
FALSE	SINGLE_STRANDED_DNA_3_5_EXODEOXYRIBONUCLEASE_ACTIVITY	-0.6237	-1.1154	0.383	1	1
FALSE	KINASE_BINDING	-0.2175	-1.0243	0.3843	0.9398	1
FALSE	SUCCINATE_DEHYDROGENASE_ACTIVITY	0.5824	1.1288	0.3851	1	1
FALSE	MYOSIN_V_BINDING	-0.5021	-1.087	0.3855	1	1
FALSE	FUCOSYLTRANSFERASE_ACTIVITY	0.5143	1.0943	0.3857	1	1
FALSE	DEOXYCYTIDINE_DEAMINASE_ACTIVITY	-0.6087	-1.1145	0.3858	1	1
FALSE	INTERLEUKIN_6_RECEPTOR_BINDING	-0.5339	-1.0923	0.3859	1	1
FALSE	C2H2_ZINC_FINGER_DOMAIN_BINDING	-0.4609	-1.0628	0.386	1	1
FALSE	CHROMO_SHADOW_DOMAIN_BINDING	0.4122	1.0373	0.386	1	1
FALSE	MYOSIN_II_BINDING	0.4209	1.0641	0.386	1	1
FALSE	2_IRON_2_SULFUR_CLUSTER_BINDING	-0.4034	-1.0753	0.3863	1	1
FALSE	CADHERIN_BINDING_INVOLVED_IN_CELL_CELL_ADHESION	-0.4725	-1.1048	0.3865	1	1
FALSE	SERINE_TYPE_CARBOXYPEPTIDASE_ACTIVITY	0.5562	1.116	0.3866	1	1
FALSE	MRNA_BINDING	-0.2468	-1.0436	0.3869	0.9748	1
FALSE	ENZYME_BINDING	-0.1888	-1.023	0.387	0.9395	1
FALSE	RNA_POLYMERASE_II_TRANSCRIPTION_COREGULATOR_BINDING	0.2963	1.0634	0.3898	1	1
FALSE	3_5_EXONUCLEASE_ACTIVITY	-0.2348	-1.0441	0.3901	0.9757	1
FALSE	HISTONE_METHYLTRANSFERASE_ACTIVITY_H3_K27_SPECIFIC	-0.4423	-1.0518	0.3905	0.9971	1
FALSE	ROUNDABOUT_BINDING	-0.5741	-1.0756	0.3906	1	1
FALSE	LRR_DOMAIN_BINDING	-0.356	-1.0558	0.3908	1	1
FALSE	CORE_PROMOTER_SEQUENCE_SPECIFIC_DNA_BINDING	-0.2772	-1.0658	0.3916	1	1
FALSE	TRANSMEMBRANE_RECEPTOR_PROTEIN_KINASE_ACTIVITY	-0.3573	-1.0124	0.3918	0.9179	1
FALSE	PROTEIN_SERINE_THREONINE_TYROSINE_KINASE_ACTIVITY	-0.2742	-1.0547	0.3922	1	1
FALSE	TRANSMEMBRANE_RECEPTOR_PROTEIN_PHOSPHATASE_ACTIVITY	-0.4541	-1.0512	0.3926	0.9922	1
FALSE	TRANSMEMBRANE_RECEPTOR_PROTEIN_TYROSINE_KINASE_ACTIVITY	-0.3848	-1.038	0.3929	0.9633	1
FALSE	BETA_TUBULIN_BINDING	0.2678	1.0313	0.3934	1	1
FALSE	ACTIN_DEPENDENT_ATPASE_ACTIVITY	-0.4151	-1.0718	0.3938	1	1
FALSE	NUCLEOTIDYLTRANSFERASE_ACTIVITY	-0.1979	-1.0304	0.3943	0.9394	1
FALSE	DEOXYRIBONUCLEOTIDE_BINDING	-0.5935	-1.099	0.3947	1	1
FALSE	NUCLEAR_LOCALIZATION_SEQUENCE_BINDING	-0.4006	-1.0627	0.3949	1	1
FALSE	GLYCEROL_CHANNEL_ACTIVITY	-0.6075	-1.0786	0.3957	1	1
FALSE	TUMOR_NECROSIS_FACTOR_RECEPTOR_BINDING	-0.4402	-1.0967	0.3969	1	1
FALSE	DIACYLGLYCEROL_BINDING	-0.4226	-1.0446	0.3975	0.976	1
FALSE	VASCULAR_ENDOTHELIAL_GROWTH_FACTOR_ACTIVATED_RECEPTOR_ACTIVITY	0.615	1.114	0.3977	1	1
FALSE	MYOSIN_HEAVY_CHAIN_BINDING	-0.5207	-1.0635	0.398	1	1
FALSE	STEROL_ESTERASE_ACTIVITY	-0.5086	-1.0487	0.398	0.9848	1
FALSE	STEROL_BINDING	-0.351	-1.0509	0.3984	0.9891	1
FALSE	STAT_FAMILY_PROTEIN_BINDING	-0.5719	-1.096	0.3988	1	1
FALSE	HEPARAN_SULFATE_PROTEOGLYCAN_BINDING	-0.4878	-1.0641	0.3992	1	1
FALSE	TFIID_CLASS_TRANSCRIPTION_FACTOR_COMPLEX_BINDING	0.3495	1.0226	0.3992	1	1
FALSE	AZOLE_TRANSMEMBRANE_TRANSPORTER_ACTIVITY	-0.4846	-1.0531	0.3992	0.9974	1
FALSE	BIOACTIVE_LIPID_RECEPTOR_ACTIVITY	-0.4634	-1.0279	0.3992	0.9371	1
FALSE	POSTSYNAPTIC_NEUROTRANSMITTER_RECEPTOR_ACTIVITY	-0.4715	-1.0377	0.3996	0.9585	1
FALSE	ACID_AMINO_ACID_LIGASE_ACTIVITY	-0.4204	-1.0633	0.4004	1	1
FALSE	RNA_CAP_BINDING	-0.3853	-1.0543	0.4004	1	1
FALSE	DNA_POLYMERASE_BINDING	-0.3251	-1.0401	0.4004	0.9711	1
FALSE	HYDROLASE_ACTIVITY_HYDROLYZING_O_GLYCOSYL_COMPOUNDS	-0.3559	-1.0382	0.4004	0.9648	1
FALSE	ALDITOL_NADPPLUS_1_OXIDOREDUCTASE_ACTIVITY	-0.5689	-1.0703	0.4008	1	1
FALSE	ANGIOTENSIN_RECEPTOR_BINDING	0.4467	1.07	0.4008	1	1
FALSE	PHOSPHATIDYLINOSITOL_3_4_BISPHOSPHATE_BINDING	-0.3494	-1.0201	0.4015	0.9298	1
FALSE	GLUCOSE_BINDING	-0.5054	-1.093	0.4024	1	1
FALSE	FUCOSE_BINDING	0.6448	1.0953	0.4025	1	1
FALSE	UBIQUITIN_LIKE_PROTEIN_LIGASE_BINDING	-0.167	-1.0123	0.4029	0.9165	1
FALSE	SPHINGOSINE_1_PHOSPHATE_PHOSPHATASE_ACTIVITY	0.4884	1.0699	0.404	1	1
FALSE	CARBOXYPEPTIDASE_ACTIVITY	-0.386	-1.0347	0.4048	0.9516	1
FALSE	PROTEIN_DIMERIZATION_ACTIVITY	-0.2688	-1.0212	0.4055	0.9305	1
FALSE	GENERAL_TRANSCRIPTION_INITIATION_FACTOR_ACTIVITY	-0.301	-1.0577	0.4061	1	1
FALSE	MRNA_METHYLTRANSFERASE_ACTIVITY	0.3202	1.006	0.4067	1	1
FALSE	CYCLASE_REGULATOR_ACTIVITY	-0.5714	-1.0397	0.4069	0.9663	1
FALSE	ESTROGEN_RECEPTOR_ACTIVITY	-0.5273	-1.0515	0.4079	0.9959	1
FALSE	L_ASCORBIC_ACID_BINDING	-0.3856	-1.0582	0.4084	1	1
FALSE	INSULIN_LIKE_GROWTH_FACTOR_II_BINDING	-0.5276	-1.0777	0.4087	1	1
FALSE	DIACYLGLYCEROL_KINASE_ACTIVITY	0.518	1.0879	0.4093	1	1
FALSE	U1_SNRNA_BINDING	-0.4112	-1.056	0.41	1	1
FALSE	UBIQUITIN_PROTEIN_TRANSFERASE_INHIBITOR_ACTIVITY	-0.483	-1.0527	0.4101	0.9966	1
FALSE	LIPID_TRANSFER_ACTIVITY	-0.3502	-1.0327	0.4102	0.9478	1
FALSE	POTASSIUM_ION_BINDING	0.4889	1.0488	0.4112	1	1
FALSE	METAL_CLUSTER_BINDING	-0.2636	-1.0347	0.412	0.9499	1
FALSE	ORGANIC_ACID_BINDING	-0.3509	-1.022	0.4125	0.9335	1
FALSE	AMIDE_BINDING	-0.2836	-1.0134	0.4127	0.9205	1
FALSE	OXIDOREDUCTASE_ACTIVITY_ACTING_ON_A_SULFUR_GROUP_OF_DONORS_DISULFIDE_AS_ACCEPTOR	0.365	1.0226	0.4128	1	1
FALSE	PHOSPHORIC_DIESTER_HYDROLASE_ACTIVITY	0.3084	1.0239	0.4132	1	1
FALSE	URIDINE_TRANSMEMBRANE_TRANSPORTER_ACTIVITY	-0.6253	-1.0864	0.4144	1	1
FALSE	L_LYSINE_TRANSMEMBRANE_TRANSPORTER_ACTIVITY	-0.6174	-1.097	0.4149	1	1
FALSE	THYROID_HORMONE_TRANSMEMBRANE_TRANSPORTER_ACTIVITY	-0.5401	-1.0513	0.4153	0.9943	1
FALSE	GANGLIOSIDE_BINDING	-0.6115	-1.079	0.4173	1	1
FALSE	LYSINE_N_METHYLTRANSFERASE_ACTIVITY	-0.2783	-1.0657	0.4184	1	1
FALSE	COLLAGEN_BINDING_INVOLVED_IN_CELL_MATRIX_ADHESION	0.6339	1.1282	0.4187	1	1
FALSE	NEUTRAL_AMINO_ACID_TRANSMEMBRANE_TRANSPORTER_ACTIVITY	-0.3976	-1.03	0.4194	0.937	1
FALSE	PHOSPHATIDYLINOSITOL_TRANSFER_ACTIVITY	-0.412	-1.0427	0.4195	0.9735	1
FALSE	INOSITOL_HEXAKISPHOSPHATE_KINASE_ACTIVITY	-0.4916	-1.0434	0.4197	0.9736	1
FALSE	PYRUVATE_TRANSMEMBRANE_TRANSPORTER_ACTIVITY	0.6392	1.0789	0.4199	1	1
FALSE	CYCLIN_DEPENDENT_PROTEIN_SERINE_THREONINE_KINASE_ACTIVATOR_ACTIVITY	-0.5005	-1.0587	0.4205	1	1
FALSE	N_METHYLTRANSFERASE_ACTIVITY	-0.2377	-1.0247	0.4205	0.9422	1
FALSE	NITRITE_REDUCTASE_ACTIVITY	-0.6178	-1.0913	0.4211	1	1
FALSE	PROTEIN_HETERODIMERIZATION_ACTIVITY	-0.3241	-1.0121	0.4212	0.9156	1
FALSE	RNA_DNA_HYBRID_RIBONUCLEASE_ACTIVITY	-0.539	-1.0759	0.4213	1	1
FALSE	SECONDARY_ACTIVE_MONOCARBOXYLATE_TRANSMEMBRANE_TRANSPORTER_ACTIVITY	0.469	1.0241	0.4216	1	1
FALSE	RRNA_GUANINE_METHYLTRANSFERASE_ACTIVITY	-0.5214	-1.0671	0.4217	1	1
FALSE	CALCIUM_DEPENDENT_CYSTEINE_TYPE_ENDOPEPTIDASE_ACTIVITY	-0.5075	-1.0547	0.4225	1	1
FALSE	VIRION_BINDING	-0.5003	-1.0542	0.4229	0.9984	1
FALSE	SEQUENCE_SPECIFIC_SINGLE_STRANDED_DNA_BINDING	0.3151	1.0087	0.426	1	1
FALSE	NUCLEOSIDE_MONOPHOSPHATE_KINASE_ACTIVITY	0.3201	1.0426	0.4261	1	1
FALSE	SOLUTE_ANION_ANTIPORTER_ACTIVITY	-0.4305	-1.021	0.4263	0.9291	1
FALSE	PALMITOYL_PROTEIN_HYDROLASE_ACTIVITY	0.2933	1.0026	0.4265	1	1
FALSE	HMG_BOX_DOMAIN_BINDING	-0.4762	-1.0144	0.4269	0.9244	1
FALSE	AP_2_ADAPTOR_COMPLEX_BINDING	-0.5054	-1.0846	0.4272	1	1
FALSE	SUMO_BINDING	0.3003	0.9946	0.4274	1	1
FALSE	TRANSFERASE_ACTIVITY_TRANSFERRING_NITROGENOUS_GROUPS	-0.4479	-1.0344	0.4275	0.9469	1
FALSE	EXTRACELLULAR_MATRIX_STRUCTURAL_CONSTITUENT_CONFERRING_COMPRESSION_RESISTANCE	-0.483	-1.0281	0.4277	0.9384	1
FALSE	PHOSPHATIDYLINOSITOL_BISPHOSPHATE_PHOSPHATASE_ACTIVITY	0.3173	1.0185	0.4278	1	1
FALSE	PHOSPHOLIPID_SCRAMBLASE_ACTIVITY	-0.5448	-1.0686	0.428	1	1
FALSE	ENDONUCLEASE_ACTIVITY	-0.2625	-1.0229	0.4283	0.9361	1
FALSE	ADENYLATE_CYCLASE_ACTIVITY	0.5147	1.0448	0.4289	1	1
FALSE	PHOSPHATIDYLSERINE_BINDING	-0.366	-1.0144	0.4295	0.9228	1
FALSE	MIRNA_BINDING	-0.3373	-1.0177	0.4297	0.9258	1
FALSE	CYTOCHROME_B5_REDUCTASE_ACTIVITY_ACTING_ON_NAD_P_H	-0.4435	-1.0494	0.4301	0.9891	1
FALSE	PEPTIDYL_PROLINE_DIOXYGENASE_ACTIVITY	-0.4359	-1.0483	0.4308	0.9797	1
FALSE	FOUR_WAY_JUNCTION_HELICASE_ACTIVITY	-0.4534	-1.0162	0.4312	0.9265	1
FALSE	PROTEIN_C_TERMINUS_BINDING	-0.2161	-1.0044	0.4312	0.9108	1
FALSE	INHIBIN_BINDING	-0.6462	-1.0865	0.4314	1	1
FALSE	CHOLINE_TRANSMEMBRANE_TRANSPORTER_ACTIVITY	0.6583	1.0838	0.4318	1	1
FALSE	MISMATCHED_DNA_BINDING	-0.4186	-1.0691	0.4319	1	1
FALSE	TRANSLATION_REGULATOR_ACTIVITY	-0.2514	-1.0146	0.4323	0.9255	1
FALSE	OXIDOREDUCTASE_ACTIVITY_ACTING_ON_THE_CH_NH_GROUP_OF_DONORS	0.3811	1.0317	0.4324	1	1
FALSE	ATP_DEPENDENT_MICROTUBULE_MOTOR_ACTIVITY_PLUS_END_DIRECTED	-0.4399	-1.0069	0.4324	0.9155	1
FALSE	RIBOSOMAL_PROTEIN_S6_KINASE_ACTIVITY	0.4988	1.0333	0.4333	1	1
FALSE	STEROID_HYDROXYLASE_ACTIVITY	-0.4778	-1.0183	0.4334	0.926	1
FALSE	PROTEIN_TYROSINE_PHOSPHATASE_ACTIVITY	-0.2874	-1.0039	0.4335	0.9088	1
FALSE	CHROMATIN_INSULATOR_SEQUENCE_BINDING	-0.6226	-1.0741	0.434	1	1
FALSE	SMAD_BINDING	-0.2885	-1.0186	0.434	0.9287	1
FALSE	HEXOSE_TRANSMEMBRANE_TRANSPORTER_ACTIVITY	0.4714	1.0343	0.4346	1	1
FALSE	PATTERN_RECOGNITION_RECEPTOR_ACTIVITY	-0.4668	-1.0316	0.4352	0.9453	1
FALSE	METALLOEXOPEPTIDASE_ACTIVITY	-0.3552	-1.0134	0.4357	0.9221	1
FALSE	TAU_PROTEIN_KINASE_ACTIVITY	-0.3252	-1.038	0.4361	0.9614	1
FALSE	HEME_COPPER_TERMINAL_OXIDASE_ACTIVITY	-0.4073	-1.0186	0.4364	0.9271	1
FALSE	PEPTIDE_DISULFIDE_OXIDOREDUCTASE_ACTIVITY	-0.4276	-1.0234	0.4369	0.9404	1
FALSE	UBIQUITIN_LIGASE_SUBSTRATE_ADAPTOR_ACTIVITY	-0.3949	-1.0399	0.4375	0.9679	1
FALSE	HEMOGLOBIN_BINDING	-0.6347	-1.0477	0.4379	0.9797	1
FALSE	NFAT_PROTEIN_BINDING	-0.6245	-1.0732	0.438	1	1
FALSE	NADPLUS_NUCLEOSIDASE_ACTIVITY	0.4726	1.0286	0.4383	1	1
FALSE	TUMOR_NECROSIS_FACTOR_RECEPTOR_SUPERFAMILY_BINDING	-0.3705	-1.0384	0.439	0.966	1
FALSE	TRANSLATION_TERMINATION_FACTOR_ACTIVITY	0.37	0.9836	0.4402	1	1
FALSE	PROTEIN_GLUTAMIC_ACID_LIGASE_ACTIVITY	-0.504	-1.0484	0.4408	0.9835	1
FALSE	L_AMINO_ACID_TRANSMEMBRANE_TRANSPORTER_ACTIVITY	-0.3673	-1.0045	0.4411	0.912	1
FALSE	CATALYTIC_ACTIVITY_ACTING_ON_A_RRNA	-0.3526	-1.0227	0.4413	0.935	1
FALSE	THREONINE_TYPE_ENDOPEPTIDASE_ACTIVITY	-0.4755	-1.0458	0.4414	0.981	1
FALSE	PHOSPHATASE_REGULATOR_ACTIVITY	-0.2728	-0.9978	0.4416	0.9081	1
FALSE	PRE_MRNA_INTRONIC_BINDING	0.446	1.0473	0.442	1	1
FALSE	MAGNESIUM_ION_TRANSMEMBRANE_TRANSPORTER_ACTIVITY	-0.4183	-1.0163	0.442	0.9279	1
FALSE	NADP_BINDING	0.2759	1.0072	0.4425	1	1
FALSE	CORTICOTROPIN_RELEASING_HORMONE_RECEPTOR_BINDING	-0.5969	-1.032	0.4429	0.946	1
FALSE	DYNEIN_LIGHT_INTERMEDIATE_CHAIN_BINDING	-0.4348	-1.0353	0.4431	0.9556	1
FALSE	HISTONE_DEACETYLASE_BINDING	-0.2291	-0.9967	0.4431	0.9031	1
FALSE	MHC_CLASS_II_PROTEIN_BINDING	-0.5974	-1.0562	0.4444	1	1
FALSE	PHOSPHATIDYLINOSITOL_PHOSPHATE_BINDING	-0.2588	-0.9977	0.4447	0.9068	1
FALSE	PHOSPHOLIPASE_ACTIVITY	-0.3261	-1.0057	0.4459	0.9138	1
FALSE	D1_DOPAMINE_RECEPTOR_BINDING	-0.5372	-1.0367	0.4461	0.9573	1
FALSE	TRANSCRIPTION_COACTIVATOR_BINDING	0.3202	1.0081	0.4462	1	1
FALSE	ESTRADIOL_17_BETA_DEHYDROGENASE_ACTIVITY	-0.455	-1.0245	0.4464	0.9411	1
FALSE	MOLECULAR_ADAPTOR_ACTIVITY	-0.2051	-0.9905	0.4465	0.8913	1
FALSE	PHOSPHOPROTEIN_PHOSPHATASE_ACTIVITY	-0.2485	-0.9934	0.4472	0.8992	1
FALSE	CYTOSKELETAL_ANCHOR_ACTIVITY	0.3654	1.0071	0.4475	1	1
FALSE	TRANSFORMING_GROWTH_FACTOR_BETA_RECEPTOR_ACTIVITY_TYPE_I	-0.5963	-1.0418	0.4483	0.9722	1
FALSE	GPI_ANCHOR_BINDING	-0.5563	-1.045	0.4489	0.9769	1
FALSE	O_METHYLTRANSFERASE_ACTIVITY	-0.2996	-0.9987	0.4497	0.9122	1
FALSE	MANNOSYL_OLIGOSACCHARIDE_MANNOSIDASE_ACTIVITY	0.4153	1.0232	0.4505	1	1
FALSE	STRUCTURAL_CONSTITUENT_OF_RIBOSOME	-0.3859	-1.0956	0.4517	1	1
FALSE	PHOSPHOLIPID_TRANSPORTER_ACTIVITY	-0.2823	-0.9848	0.4518	0.8852	1
FALSE	BUTYRATE_COA_LIGASE_ACTIVITY	0.5479	1.0289	0.4522	1	1
FALSE	PHOSPHATIDYLCHOLINE_TRANSFER_ACTIVITY	-0.6562	-1.0793	0.4532	1	1
FALSE	MONOCARBOXYLATE_SODIUM_SYMPORTER_ACTIVITY	0.501	1.0179	0.4538	1	1
FALSE	ALPHA_2A_ADRENERGIC_RECEPTOR_BINDING	-0.6031	-1.0213	0.4545	0.9319	1
FALSE	GPI_LINKED_EPHRIN_RECEPTOR_ACTIVITY	-0.6183	-1.0459	0.4547	0.9827	1
FALSE	HYDRO_LYASE_ACTIVITY	-0.3233	-0.9976	0.4549	0.9055	1
FALSE	CHAPERONE_BINDING	-0.2454	-0.9879	0.4569	0.889	1
FALSE	SULFUR_COMPOUND_TRANSMEMBRANE_TRANSPORTER_ACTIVITY	0.3457	0.9972	0.457	1	1
FALSE	5S_RRNA_BINDING	-0.3864	-0.977	0.4571	0.8825	1
FALSE	SNRNP_BINDING	-0.5274	-1.0419	0.4576	0.9738	1
FALSE	RIBOFLAVIN_TRANSMEMBRANE_TRANSPORTER_ACTIVITY	-0.5992	-1.0277	0.4583	0.9358	1
FALSE	IRON_ION_TRANSMEMBRANE_TRANSPORTER_ACTIVITY	-0.3961	-1.0069	0.4583	0.914	1
FALSE	EXONUCLEASE_ACTIVITY_ACTIVE_WITH_EITHER_RIBO_OR_DEOXYRIBONUCLEIC_ACIDS_AND_PRODUCING_5_PHOSPHOMONOESTERS	-0.2199	-0.9878	0.4583	0.8879	1
FALSE	RNA_POLYMERASE_II_C_TERMINAL_DOMAIN_BINDING	0.3794	0.9792	0.4584	1	1
FALSE	BICARBONATE_TRANSMEMBRANE_TRANSPORTER_ACTIVITY	-0.4821	-1.0095	0.4585	0.914	1
FALSE	SODIUM_PROTON_ANTIPORTER_ACTIVITY	-0.4965	-1.0003	0.4586	0.9112	1
FALSE	HISTONE_BINDING	-0.2217	-0.9919	0.4589	0.8955	1
FALSE	LIGASE_ACTIVITY_FORMING_CARBON_SULFUR_BONDS	0.3432	1.0096	0.4597	1	1
FALSE	CHANNEL_REGULATOR_ACTIVITY	-0.3417	-0.9973	0.4598	0.9046	1
FALSE	TRANSFERRIN_RECEPTOR_BINDING	-0.4969	-1.0375	0.46	0.9571	1
FALSE	SUMO_TRANSFERASE_ACTIVITY	0.3489	1.0035	0.4603	1	1
FALSE	DAMAGED_DNA_BINDING	-0.2096	-0.9653	0.4603	0.8887	1
FALSE	ACIDIC_AMINO_ACID_TRANSMEMBRANE_TRANSPORTER_ACTIVITY	-0.4452	-1.0126	0.4604	0.9191	1
FALSE	INOSITOL_1_3_4_5_TETRAKISPHOSPHATE_BINDING	-0.5124	-1.0137	0.4614	0.9228	1
FALSE	PHOSPHATIDYLINOSITOL_3_PHOSPHATE_BINDING	-0.2774	-1.0198	0.4623	0.9288	1
FALSE	TETRAPYRROLE_BINDING	-0.3662	-0.9913	0.4626	0.8925	1
FALSE	CALCIUM_CHANNEL_INHIBITOR_ACTIVITY	-0.4355	-1.0226	0.4629	0.9335	1
FALSE	LIGASE_ACTIVITY_FORMING_CARBON_NITROGEN_BONDS	-0.2788	-0.9934	0.4632	0.9006	1
FALSE	MUTLALPHA_COMPLEX_BINDING	0.4899	1.0357	0.4634	1	1
FALSE	COMPLEMENT_BINDING	-0.4619	-0.9956	0.4634	0.9013	1
FALSE	ENDORIBONUCLEASE_ACTIVITY_PRODUCING_5_PHOSPHOMONOESTERS	-0.2502	-0.9565	0.4638	0.8755	1
FALSE	ATPASE_COUPLED_ION_TRANSMEMBRANE_TRANSPORTER_ACTIVITY	-0.3907	-1.0055	0.4639	0.9128	1
FALSE	SPECTRIN_BINDING	-0.3925	-0.9983	0.464	0.9084	1
FALSE	NARROW_PORE_CHANNEL_ACTIVITY	-0.4701	-0.9873	0.4649	0.8834	1
FALSE	ENDOPEPTIDASE_ACTIVATOR_ACTIVITY	-0.4418	-1.023	0.4654	0.9378	1
FALSE	LIPOPROTEIN_PARTICLE_RECEPTOR_BINDING	-0.4024	-0.9765	0.4659	0.8808	1
FALSE	ARYLESTERASE_ACTIVITY	-0.6033	-1.038	0.466	0.9595	1
FALSE	ACID_THIOL_LIGASE_ACTIVITY	0.3785	0.9985	0.4662	1	1
FALSE	PROTEIN_METHYLTRANSFERASE_ACTIVITY	-0.2535	-1.0127	0.4664	0.9204	1
FALSE	UDP_GLUCOSYLTRANSFERASE_ACTIVITY	-0.4654	-1.0351	0.4675	0.9526	1
FALSE	PEPTIDE_RECEPTOR_ACTIVITY	-0.384	-0.9879	0.4676	0.8904	1
FALSE	L_PROLINE_TRANSMEMBRANE_TRANSPORTER_ACTIVITY	-0.5819	-1.0082	0.4682	0.9139	1
FALSE	ASPARTIC_TYPE_ENDOPEPTIDASE_INHIBITOR_ACTIVITY	-0.5428	-1.0306	0.4691	0.9425	1
FALSE	PROTEIN_TAG	-0.4647	-1.0353	0.4692	0.9539	1
FALSE	PROTEIN_SERINE_THREONINE_KINASE_ACTIVITY	-0.2213	-0.9748	0.4692	0.8833	1
FALSE	NF_KAPPAB_INDUCING_KINASE_ACTIVITY	-0.5586	-1.0599	0.4693	1	1
FALSE	ISOCITRATE_DEHYDROGENASE_ACTIVITY	0.461	0.9998	0.4696	1	1
FALSE	PHOSPHOLIPID_TRANSFER_ACTIVITY	-0.3169	-1.0022	0.4697	0.9112	1
FALSE	PHOSPHATIDYLCHOLINE_STEROL_O_ACYLTRANSFERASE_ACTIVATOR_ACTIVITY	-0.6467	-1.04	0.4699	0.9694	1
FALSE	BITTER_TASTE_RECEPTOR_ACTIVITY	-0.5496	-1.01	0.4703	0.9144	1
FALSE	SUMO_LIGASE_ACTIVITY	0.3487	0.9844	0.4705	1	1
FALSE	ABC_TYPE_XENOBIOTIC_TRANSPORTER_ACTIVITY	0.4714	0.979	0.472	1	1
FALSE	ZINC_ION_TRANSMEMBRANE_TRANSPORTER_ACTIVITY	-0.4288	-0.9917	0.472	0.8944	1
FALSE	CARNITINE_O_ACYLTRANSFERASE_ACTIVITY	-0.4694	-1.0092	0.4723	0.9132	1
FALSE	PROCOLLAGEN_PROLINE_DIOXYGENASE_ACTIVITY	-0.4934	-1.0334	0.4724	0.9478	1
FALSE	NEUROTROPHIN_TRK_RECEPTOR_BINDING	-0.5036	-1.0286	0.4725	0.9387	1
FALSE	METALLODIPEPTIDASE_ACTIVITY	0.5658	1.0248	0.4726	1	1
FALSE	HEPARAN_SULFATE_SULFOTRANSFERASE_ACTIVITY	-0.4899	-0.9911	0.4729	0.8915	1
FALSE	OLIGOSACCHARIDE_BINDING	-0.5234	-1.0157	0.4733	0.9262	1
FALSE	ANKYRIN_BINDING	-0.4529	-0.9923	0.4733	0.8959	1
FALSE	STEROID_HORMONE_BINDING	-0.559	-1.0219	0.4741	0.932	1
FALSE	OUTWARD_RECTIFIER_POTASSIUM_CHANNEL_ACTIVITY	-0.5102	-1.0106	0.4742	0.9144	1
FALSE	4_GALACTOSYL_N_ACETYLGLUCOSAMINIDE_3_ALPHA_L_FUCOSYLTRANSFERASE_ACTIVITY	0.6168	1.0098	0.4751	1	1
FALSE	MICROFILAMENT_MOTOR_ACTIVITY	-0.4267	-0.9984	0.4756	0.9097	1
FALSE	MONOAMINE_TRANSMEMBRANE_TRANSPORTER_ACTIVITY	0.5225	0.9857	0.4765	1	1
FALSE	TROPONIN_I_BINDING	-0.655	-1.0388	0.4767	0.967	1
FALSE	GLUTAMATE_RECEPTOR_BINDING	-0.3724	-0.9816	0.4767	0.8814	1
FALSE	INTRAMEMBRANE_LIPID_TRANSPORTER_ACTIVITY	-0.338	-0.9853	0.4771	0.8855	1
FALSE	ELECTRON_TRANSFER_ACTIVITY	-0.2848	-0.9647	0.4775	0.8873	1
FALSE	HYDROLASE_ACTIVITY_ACTING_ON_ESTER_BONDS	-0.2309	-0.9807	0.4777	0.882	1
FALSE	PROTEIN_TYROSINE_SERINE_THREONINE_PHOSPHATASE_ACTIVITY	-0.3208	-0.9742	0.478	0.8819	1
FALSE	OLIGOSACCHARYL_TRANSFERASE_ACTIVITY	0.4839	1.0001	0.4781	1	1
FALSE	VASCULAR_ENDOTHELIAL_GROWTH_FACTOR_RECEPTOR_2_BINDING	-0.4656	-1.0118	0.4788	0.9145	1
FALSE	ACYL_COA_BINDING	0.3769	0.9878	0.4799	1	1
FALSE	MANNOSYLTRANSFERASE_ACTIVITY	0.2479	0.9396	0.48	1	1
FALSE	TAP_BINDING	-0.4687	-1.0116	0.48	0.9135	1
FALSE	ENDOPOLYPHOSPHATASE_ACTIVITY	-0.6389	-1.0313	0.4801	0.9424	1
FALSE	UBIQUITIN_UBIQUITIN_LIGASE_ACTIVITY	0.2853	0.9715	0.4805	1	1
FALSE	CERAMIDE_BINDING	-0.3569	-0.9948	0.4807	0.9016	1
FALSE	ESTROGEN_RECEPTOR_BINDING	0.2685	0.9845	0.4808	1	1
FALSE	CARBOHYDRATE_BINDING	-0.3285	-0.9834	0.4816	0.887	1
FALSE	RIBONUCLEASE_ACTIVITY	-0.2062	-0.9584	0.4823	0.8842	1
FALSE	ALDO_KETO_REDUCTASE_NADP_ACTIVITY	-0.4138	-0.9742	0.4826	0.8807	1
FALSE	SODIUM_ION_TRANSMEMBRANE_TRANSPORTER_ACTIVITY	-0.3869	-0.9784	0.4842	0.8847	1
FALSE	L_SERINE_TRANSMEMBRANE_TRANSPORTER_ACTIVITY	-0.5585	-1.0494	0.4849	0.9871	1
FALSE	PROTEIN_ARGININE_DEIMINASE_ACTIVITY	-0.6615	-1.03	0.4849	0.9387	1
FALSE	TRANSLATION_ELONGATION_FACTOR_ACTIVITY	-0.3839	-0.9973	0.485	0.9033	1
FALSE	TBP_CLASS_PROTEIN_BINDING	0.2749	0.9715	0.4852	1	1
FALSE	IMMUNOGLOBULIN_RECEPTOR_BINDING	-0.6184	-1.0409	0.4853	0.9708	1
FALSE	TRANSFERASE_ACTIVITY_TRANSFERRING_ACYL_GROUPS	-0.2746	-0.9817	0.4853	0.8839	1
FALSE	EXTRACELLULAR_MATRIX_STRUCTURAL_CONSTITUENT_CONFERRING_TENSILE_STRENGTH	-0.4399	-0.987	0.4861	0.8827	1
FALSE	1_PHOSPHATIDYLINOSITOL_4_PHOSPHATE_5_KINASE_ACTIVITY	-0.43	-0.9962	0.4862	0.9029	1
FALSE	CATION_CATION_ANTIPORTER_ACTIVITY	-0.4105	-0.9876	0.4863	0.8857	1
FALSE	N_ACETYLLACTOSAMINE_SYNTHASE_ACTIVITY	-0.445	-0.9723	0.4892	0.8838	1
FALSE	INOSITOL_PHOSPHATE_PHOSPHATASE_ACTIVITY	0.3202	0.9572	0.4894	1	1
FALSE	PHOSPHOLIPASE_C_ACTIVITY	0.362	0.9697	0.49	1	1
FALSE	MHC_CLASS_I_PROTEIN_COMPLEX_BINDING	-0.6234	-1.0451	0.4901	0.9787	1
FALSE	GLUTATHIONE_HYDROLASE_ACTIVITY	0.5971	1.0073	0.4916	1	1
FALSE	TYPE_I_TRANSFORMING_GROWTH_FACTOR_BETA_RECEPTOR_BINDING	0.4347	0.9909	0.4925	1	1
FALSE	CALCIUM_RELEASE_CHANNEL_ACTIVITY	-0.4192	-0.9676	0.4927	0.8862	1
FALSE	RNA_POLYMERASE_II_ACTIVITY	-0.6002	-1.051	0.4932	0.991	1
FALSE	CARBON_CARBON_LYASE_ACTIVITY	0.3189	0.962	0.494	1	1
FALSE	PURINE_NUCLEOTIDE_TRANSMEMBRANE_TRANSPORTER_ACTIVITY	-0.3698	-0.9745	0.4942	0.8826	1
FALSE	PROTEIN_TYROSINE_THREONINE_PHOSPHATASE_ACTIVITY	-0.4657	-1.0063	0.4949	0.9141	1
FALSE	CERAMIDE_1_PHOSPHATE_BINDING	0.3985	0.9693	0.4951	1	1
FALSE	NUCLEOCYTOPLASMIC_CARRIER_ACTIVITY	-0.2657	-0.9605	0.4952	0.8847	1
FALSE	NEUROTRANSMITTER_BINDING	-0.4955	-0.9823	0.496	0.8869	1
FALSE	SUGAR_TRANSMEMBRANE_TRANSPORTER_ACTIVITY	0.426	0.9665	0.4968	1	1
FALSE	PROTEIN_FOLDING_CHAPERONE	-0.3145	-0.9687	0.4969	0.8852	1
FALSE	PEPTIDE_LYSINE_N_ACETYLTRANSFERASE_ACTIVITY	0.3026	0.9637	0.4979	1	1
FALSE	APOLIPOPROTEIN_RECEPTOR_BINDING	-0.601	-1.0051	0.498	0.9121	1
FALSE	TAP1_BINDING	-0.4829	-0.9915	0.498	0.8934	1
FALSE	AMINOACYLASE_ACTIVITY	0.611	1.0354	0.499	1	1
FALSE	LEUCINE_ZIPPER_DOMAIN_BINDING	-0.4112	-0.9947	0.499	0.9005	1
FALSE	WATER_TRANSMEMBRANE_TRANSPORTER_ACTIVITY	0.4681	0.9832	0.5	1	1
FALSE	TRANSLATION_REPRESSOR_ACTIVITY_MRNA_REGULATORY_ELEMENT_BINDING	0.3808	0.9636	0.501	1	1
FALSE	NADPLUS_KINASE_ACTIVITY	0.3878	0.9822	0.501	1	1
FALSE	HISTONE_DEMETHYLASE_ACTIVITY_H3_K27_SPECIFIC	0.5952	1.0238	0.502	1	1
FALSE	3_BETA_HYDROXY_DELTA5_STEROID_DEHYDROGENASE_ACTIVITY	-0.5821	-0.9935	0.5029	0.9019	1
FALSE	IONOTROPIC_GLUTAMATE_RECEPTOR_BINDING	-0.4349	-0.9769	0.5031	0.8814	1
FALSE	ATPASE_ACTIVATOR_ACTIVITY	-0.3124	-0.9821	0.5039	0.886	1
FALSE	POLY_G_BINDING	0.3336	0.9596	0.504	1	1
FALSE	ARACHIDONIC_ACID_EPOXYGENASE_ACTIVITY	-0.5511	-0.9892	0.5058	0.8901	1
FALSE	NUCLEAR_IMPORT_SIGNAL_RECEPTOR_ACTIVITY	-0.3027	-0.949	0.5058	0.8759	1
FALSE	CELL_ADHESION_MOLECULE_BINDING	-0.2494	-0.9538	0.5061	0.8778	1
FALSE	CHLORIDE_CHANNEL_INHIBITOR_ACTIVITY	-0.482	-0.9799	0.5063	0.8825	1
FALSE	TOXIC_SUBSTANCE_BINDING	-0.4868	-0.9772	0.5067	0.8833	1
FALSE	SEMAPHORIN_RECEPTOR_ACTIVITY	-0.4239	-0.9875	0.5069	0.8843	1
FALSE	GUANYLYLTRANSFERASE_ACTIVITY	0.3288	0.9425	0.507	1	1
FALSE	PHOTORECEPTOR_ACTIVITY	-0.4693	-0.957	0.5073	0.8782	1
FALSE	EXOGENOUS_PROTEIN_BINDING	-0.3148	-0.9517	0.508	0.8751	1
FALSE	RNA_7_METHYLGUANOSINE_CAP_BINDING	-0.3896	-0.9573	0.5081	0.8815	1
FALSE	DOPAMINE_BINDING	-0.5424	-0.9633	0.5082	0.8865	1
FALSE	PRE_MRNA_3_SPLICE_SITE_BINDING	-0.5613	-0.9934	0.5087	0.8978	1
FALSE	SNAP_RECEPTOR_ACTIVITY	-0.2449	-0.9449	0.5097	0.8639	1
FALSE	HISTONE_METHYLTRANSFERASE_ACTIVITY_H3_K36_SPECIFIC	-0.4897	-1.0039	0.5099	0.9104	1
FALSE	CYTOKINE_BINDING	-0.3479	-0.9571	0.5099	0.8794	1
FALSE	CATALYTIC_ACTIVITY_ACTING_ON_A_TRNA	0.1887	0.8895	0.51	1	1
FALSE	TRANSFERASE_ACTIVITY_TRANSFERRING_PHOSPHORUS_CONTAINING_GROUPS	-0.1965	-0.9564	0.51	0.8745	1
FALSE	PROTEIN_PHOSPHATASE_2A_BINDING	0.3011	0.961	0.5108	1	1
FALSE	PROTEIN_BINDING_INVOLVED_IN_HETEROTYPIC_CELL_CELL_ADHESION	0.4345	0.9747	0.5112	1	1
FALSE	NADPLUS_BINDING	-0.3299	-0.9426	0.5112	0.8651	1
FALSE	SIGNAL_RECOGNITION_PARTICLE_BINDING	-0.4256	-0.9576	0.5117	0.8821	1
FALSE	KINASE_ACTIVITY	-0.2118	-0.9521	0.5121	0.8753	1
FALSE	ION_CHANNEL_BINDING	-0.2979	-0.9616	0.5126	0.8863	1
FALSE	FIBRONECTIN_BINDING	-0.3791	-0.9718	0.5133	0.8835	1
FALSE	G_PROTEIN_ALPHA_SUBUNIT_BINDING	-0.3802	-0.953	0.5137	0.8769	1
FALSE	POTASSIUM_ION_LEAK_CHANNEL_ACTIVITY	-0.4575	-0.9521	0.5137	0.8765	1
FALSE	ARACHIDONATE_COA_LIGASE_ACTIVITY	0.4073	0.9515	0.5142	1	1
FALSE	UBIQUITIN_LIGASE_INHIBITOR_ACTIVITY	-0.483	-0.9817	0.5145	0.8828	1
FALSE	DNA_TOPOISOMERASE_ACTIVITY	-0.5096	-0.9961	0.5149	0.9015	1
FALSE	CYTIDYLYLTRANSFERASE_ACTIVITY	0.4366	0.9738	0.5161	1	1
FALSE	ISOMERASE_ACTIVITY	-0.2443	-0.9627	0.5161	0.8864	1
FALSE	LIPOPROTEIN_LIPASE_ACTIVITY	-0.5681	-0.982	0.5163	0.8847	1
FALSE	H4_HISTONE_ACETYLTRANSFERASE_ACTIVITY	-0.2974	-0.9416	0.5163	0.865	1
FALSE	SODIUM_CHLORIDE_SYMPORTER_ACTIVITY	0.4929	0.9615	0.517	1	1
FALSE	CXCR3_CHEMOKINE_RECEPTOR_BINDING	-0.6509	-0.9991	0.5174	0.9126	1
FALSE	CUPROUS_ION_BINDING	-0.5101	-0.9931	0.5175	0.897	1
FALSE	WNT_PROTEIN_BINDING	-0.4205	-0.9698	0.5175	0.8853	1
FALSE	3_KETO_STEROL_REDUCTASE_ACTIVITY	-0.5612	-1.0021	0.518	0.9098	1
FALSE	RNA_HELICASE_ACTIVITY	-0.2526	-0.9408	0.5181	0.8655	1
FALSE	APOLIPOPROTEIN_BINDING	0.4138	0.9604	0.5185	1	1
FALSE	PHOSPHOTRANSFERASE_ACTIVITY_NITROGENOUS_GROUP_AS_ACCEPTOR	-0.6131	-0.9986	0.5186	0.9108	1
FALSE	CYCLIN_BINDING	-0.2834	-0.9627	0.5188	0.8853	1
FALSE	RRNA_BINDING	-0.2645	-0.9198	0.5189	0.8611	1
FALSE	NAD_BINDING	0.2622	0.9285	0.5201	1	1
FALSE	OXIDOREDUCTASE_ACTIVITY_ACTING_ON_PAIRED_DONORS_WITH_INCORPORATION_OR_REDUCTION_OF_MOLECULAR_OXYGEN_REDUCED_PTERIDINE_AS_ONE_DONOR_AND_INCORPORATION_OF_ONE_ATOM_OF_OXYGEN	-0.5501	-0.983	0.5205	0.8867	1
FALSE	MINOR_GROOVE_OF_ADENINE_THYMINE_RICH_DNA_BINDING	-0.4529	-0.9482	0.5206	0.8726	1
FALSE	U2_SNRNA_BINDING	-0.3716	-0.9455	0.5212	0.8674	1
FALSE	CYSTEINE_TYPE_ENDOPEPTIDASE_ACTIVITY_INVOLVED_IN_APOPTOTIC_SIGNALING_PATHWAY	-0.4639	-0.9925	0.5215	0.8969	1
FALSE	GUANYL_NUCLEOTIDE_EXCHANGE_FACTOR_ACTIVITY	0.2104	0.9483	0.522	1	1
FALSE	PROTON_TRANSMEMBRANE_TRANSPORTER_ACTIVITY	-0.3035	-0.9483	0.522	0.8737	1
FALSE	STRUCTURAL_CONSTITUENT_OF_SYNAPSE	-0.4589	-0.9483	0.5223	0.8748	1
FALSE	CLATHRIN_LIGHT_CHAIN_BINDING	-0.5342	-0.9878	0.5224	0.8866	1
FALSE	METHYLATED_HISTONE_BINDING	-0.2598	-0.9459	0.5225	0.8678	1
FALSE	HYDROLASE_ACTIVITY_ACTING_ON_CARBON_NITROGEN_BUT_NOT_PEPTIDE_BONDS	-0.3048	-0.9506	0.5233	0.8736	1
FALSE	SINGLE_STRANDED_DNA_BINDING	-0.2051	-0.9407	0.5244	0.8644	1
FALSE	KINETOCHORE_BINDING	-0.5311	-1.0156	0.5261	0.9245	1
FALSE	MAP_KINASE_PHOSPHATASE_ACTIVITY	-0.4012	-0.9469	0.5261	0.8704	1
FALSE	CARGO_ADAPTOR_ACTIVITY	0.2835	0.9465	0.5267	1	1
FALSE	3_CHLOROALLYL_ALDEHYDE_DEHYDROGENASE_ACTIVITY	-0.5616	-0.989	0.527	0.8893	1
FALSE	NAD_P_H_DEHYDROGENASE_QUINONE_ACTIVITY	-0.3982	-0.9565	0.5277	0.8767	1
FALSE	NAD_P_H_OXIDASE_H2O2_FORMING_ACTIVITY	-0.4712	-0.9594	0.5281	0.8832	1
FALSE	HISTONE_METHYLTRANSFERASE_ACTIVITY_H4_K20_SPECIFIC	-0.4365	-0.9665	0.5284	0.8874	1
FALSE	MHC_CLASS_IB_RECEPTOR_ACTIVITY	-0.6082	-1.0009	0.5288	0.9111	1
FALSE	P_TYPE_TRANSMEMBRANE_TRANSPORTER_ACTIVITY	-0.5119	-0.947	0.5303	0.8716	1
FALSE	INSULIN_LIKE_GROWTH_FACTOR_BINDING	-0.3579	-0.9428	0.5306	0.866	1
FALSE	DIPHOSPHOTRANSFERASE_ACTIVITY	0.5448	0.994	0.5308	1	1
FALSE	PROTEASOME_BINDING	0.297	0.9324	0.5314	1	1
FALSE	OPIOID_RECEPTOR_BINDING	-0.5192	-0.9641	0.5316	0.886	1
FALSE	PHOSPHOFRUCTOKINASE_ACTIVITY	-0.4119	-0.9449	0.5321	0.865	1
FALSE	ACID_PHOSPHATASE_ACTIVITY	-0.4817	-0.9689	0.5333	0.886	1
FALSE	DOLICHYL_DIPHOSPHOOLIGOSACCHARIDE_PROTEIN_GLYCOTRANSFERASE_ACTIVITY	0.4839	0.9625	0.5354	1	1
FALSE	HISTONE_METHYLTRANSFERASE_ACTIVITY_H3_K4_SPECIFIC	-0.4024	-0.9577	0.5356	0.8846	1
FALSE	CAMP_RESPONSE_ELEMENT_BINDING_PROTEIN_BINDING	-0.4467	-0.9595	0.5371	0.8843	1
FALSE	POTASSIUM_CHANNEL_REGULATOR_ACTIVITY	-0.3391	-0.9451	0.5378	0.8659	1
FALSE	INORGANIC_PHOSPHATE_TRANSMEMBRANE_TRANSPORTER_ACTIVITY	-0.5298	-0.99	0.5391	0.8911	1
FALSE	SINGLE_STRANDED_DNA_EXODEOXYRIBONUCLEASE_ACTIVITY	-0.4595	-0.9781	0.5398	0.8827	1
FALSE	PLATELET_DERIVED_GROWTH_FACTOR_BINDING	-0.5275	-0.9781	0.5399	0.8841	1
FALSE	R_SMAD_BINDING	-0.3177	-0.9319	0.54	0.862	1
FALSE	PHOSPHOLIPASE_A2_INHIBITOR_ACTIVITY	-0.566	-0.9894	0.5408	0.8913	1
FALSE	CALCIUM_DEPENDENT_PROTEIN_KINASE_ACTIVITY	-0.3205	-0.9392	0.5409	0.8639	1
FALSE	PHOSPHATIDYLINOSITOL_3_KINASE_BINDING	-0.3397	-0.9551	0.5414	0.8761	1
FALSE	EXONUCLEASE_ACTIVITY	-0.1876	-0.9066	0.5415	0.8683	1
FALSE	BH_DOMAIN_BINDING	-0.4051	-0.9535	0.5418	0.8772	1
FALSE	NON_MEMBRANE_SPANNING_PROTEIN_TYROSINE_KINASE_ACTIVITY	-0.3065	-0.9284	0.5424	0.8637	1
FALSE	ACETYLCHOLINE_RECEPTOR_ACTIVITY	-0.4544	-0.9417	0.5425	0.8658	1
FALSE	PROTEIN_DOMAIN_SPECIFIC_BINDING	-0.2051	-0.9394	0.5428	0.8648	1
FALSE	NUCLEOTIDE_RECEPTOR_ACTIVITY	-0.4287	-0.9452	0.5429	0.8668	1
FALSE	CO_RECEPTOR_BINDING	-0.471	-0.9576	0.543	0.8834	1
FALSE	OXIDOREDUCTASE_ACTIVITY_ACTING_ON_OTHER_NITROGENOUS_COMPOUNDS_AS_DONORS	-0.4924	-0.9706	0.5431	0.885	1
FALSE	HISTONE_METHYLTRANSFERASE_ACTIVITY	-0.2636	-0.9266	0.544	0.8617	1
FALSE	INOSITOL_1_4_5_TRISPHOSPHATE_BINDING	0.4471	0.958	0.5442	1	1
FALSE	MHC_CLASS_I_PROTEIN_BINDING	-0.3943	-0.9568	0.5444	0.8773	1
FALSE	PEPTIDE_ALPHA_N_ACETYLTRANSFERASE_ACTIVITY	-0.3809	-0.9247	0.5444	0.8564	1
FALSE	RNA_POLYMERASE_III_GENERAL_TRANSCRIPTION_INITIATION_FACTOR_ACTIVITY	0.3708	0.9168	0.5451	1	1
FALSE	INTEGRIN_BINDING	-0.3215	-0.933	0.5451	0.863	1
FALSE	CARBON_NITROGEN_LIGASE_ACTIVITY_WITH_GLUTAMINE_AS_AMIDO_N_DONOR	-0.3623	-0.9176	0.5465	0.8635	1
FALSE	KINESIN_BINDING	-0.2775	-0.9469	0.5466	0.8692	1
FALSE	PHOSPHATIDYLINOSITOL_3_5_BISPHOSPHATE_BINDING	-0.3166	-0.9354	0.5475	0.8639	1
FALSE	CDP_ALCOHOL_PHOSPHATIDYLTRANSFERASE_ACTIVITY	0.3732	0.934	0.5492	1	1
FALSE	RNA_POLYMERASE_II_CORE_PROMOTER_SEQUENCE_SPECIFIC_DNA_BINDING	-0.3297	-0.9355	0.5496	0.8649	1
FALSE	2_ACYLGLYCEROL_O_ACYLTRANSFERASE_ACTIVITY	-0.5617	-0.9646	0.5497	0.8861	1
FALSE	TROPOMYOSIN_BINDING	-0.4255	-0.9369	0.55	0.8654	1
FALSE	NEUROPEPTIDE_RECEPTOR_ACTIVITY	-0.415	-0.9379	0.5508	0.8658	1
FALSE	EPIDERMAL_GROWTH_FACTOR_RECEPTOR_BINDING	-0.3607	-0.9345	0.5519	0.8622	1
FALSE	HYDROLASE_ACTIVITY_ACTING_ON_GLYCOSYL_BONDS	-0.2866	-0.9358	0.5521	0.8655	1
FALSE	LIPID_ANTIGEN_BINDING	0.6705	1.0032	0.5527	1	1
FALSE	L_ALANINE_TRANSMEMBRANE_TRANSPORTER_ACTIVITY	-0.5024	-0.9608	0.5532	0.8854	1
FALSE	RETINOID_X_RECEPTOR_BINDING	0.3189	0.9303	0.5538	1	1
FALSE	TRNA_BINDING	-0.189	-0.9004	0.5556	0.8733	1
FALSE	3_5_CYCLIC_GMP_PHOSPHODIESTERASE_ACTIVITY	-0.4308	-0.9571	0.5567	0.8806	1
FALSE	PRIMARY_ACTIVE_TRANSMEMBRANE_TRANSPORTER_ACTIVITY	-0.3291	-0.9263	0.5567	0.86	1
FALSE	VOLUME_SENSITIVE_ANION_CHANNEL_ACTIVITY	-0.4238	-0.9366	0.5569	0.865	1
FALSE	PROCOLLAGEN_PROLINE_4_DIOXYGENASE_ACTIVITY	-0.4755	-0.9461	0.5571	0.8686	1
FALSE	N_ACYLSPHINGOSINE_AMIDOHYDROLASE_ACTIVITY	-0.5168	-0.9604	0.5586	0.8837	1
FALSE	MONOCARBOXYLIC_ACID_TRANSMEMBRANE_TRANSPORTER_ACTIVITY	0.3503	0.9297	0.5597	1	1
FALSE	LIPID_TRANSPORTER_ACTIVITY	-0.2944	-0.9317	0.5597	0.8611	1
FALSE	C_X_C_CHEMOKINE_RECEPTOR_ACTIVITY	-0.531	-0.9468	0.561	0.8682	1
FALSE	ADENYLATE_KINASE_ACTIVITY	0.3926	0.9265	0.5612	1	1
FALSE	PEROXIREDOXIN_ACTIVITY	0.4205	0.909	0.5615	1	1
FALSE	CARBOHYDRATE_TRANSMEMBRANE_TRANSPORTER_ACTIVITY	0.3766	0.9153	0.5616	1	1
FALSE	STEROID_BINDING	-0.3092	-0.9248	0.5621	0.8573	1
FALSE	EUKARYOTIC_INITIATION_FACTOR_4E_BINDING	-0.3843	-0.9201	0.5624	0.8618	1
FALSE	PHOSPHATASE_BINDING	-0.2011	-0.9228	0.5625	0.8572	1
FALSE	NUCLEAR_RECEPTOR_COACTIVATOR_ACTIVITY	0.181	0.8744	0.5626	1	1
FALSE	MANNOSIDASE_ACTIVITY	0.3044	0.9006	0.563	1	1
FALSE	INORGANIC_ANION_EXCHANGER_ACTIVITY	0.4519	0.9326	0.5635	1	1
FALSE	OXIDOREDUCTASE_ACTIVITY_ACTING_ON_THE_ALDEHYDE_OR_OXO_GROUP_OF_DONORS	0.3316	0.9281	0.5645	1	1
FALSE	INSULIN_LIKE_GROWTH_FACTOR_I_BINDING	0.4	0.9475	0.565	1	1
FALSE	GUANYLATE_KINASE_ACTIVITY	0.3498	0.9063	0.5652	1	1
FALSE	GLUCOSYLTRANSFERASE_ACTIVITY	-0.3248	-0.9172	0.5652	0.8631	1
FALSE	PHOSPHATASE_ACTIVITY	-0.2186	-0.9273	0.5656	0.8613	1
FALSE	INSULIN_RECEPTOR_SUBSTRATE_BINDING	-0.4002	-0.9289	0.5659	0.8638	1
FALSE	SHORT_CHAIN_CARBOXYLESTERASE_ACTIVITY	-0.4877	-0.9488	0.5663	0.8751	1
FALSE	SEROTONIN_RECEPTOR_ACTIVITY	-0.4372	-0.9319	0.5665	0.8631	1
FALSE	LYSOPHOSPHATIDIC_ACID_RECEPTOR_ACTIVITY	-0.5466	-0.9353	0.5669	0.863	1
FALSE	ADP_RIBOSE_DIPHOSPHATASE_ACTIVITY	-0.3984	-0.9046	0.5671	0.869	1
FALSE	DOUBLE_STRANDED_RNA_ADENOSINE_DEAMINASE_ACTIVITY	-0.6017	-0.9614	0.5672	0.8853	1
FALSE	MANGANESE_ION_BINDING	0.2393	0.9346	0.5677	1	1
FALSE	PHOSPHATIDYLINOSITOL_BINDING	-0.2186	-0.9326	0.5685	0.8628	1
FALSE	INTERLEUKIN_17_RECEPTOR_ACTIVITY	0.4318	0.9193	0.5687	1	1
FALSE	ANDROSTAN_3_ALPHA_17_BETA_DIOL_DEHYDROGENASE_ACTIVITY	-0.4707	-0.9279	0.5689	0.8623	1
FALSE	3_5_CYCLIC_AMP_PHOSPHODIESTERASE_ACTIVITY	0.3673	0.9113	0.5691	1	1
FALSE	CALCIUM_ACTIVATED_POTASSIUM_CHANNEL_ACTIVITY	-0.4445	-0.9251	0.5692	0.8579	1
FALSE	PROTEIN_LYSINE_6_OXIDASE_ACTIVITY	-0.5468	-0.9647	0.5703	0.8886	1
FALSE	TRANSCRIPTION_COREGULATOR_ACTIVITY	-0.1574	-0.9257	0.5703	0.859	1
FALSE	CYSTEINE_TYPE_ENDOPEPTIDASE_ACTIVITY_INVOLVED_IN_APOPTOTIC_PROCESS	-0.4034	-0.9231	0.5703	0.8576	1
FALSE	AMYLASE_ACTIVITY	-0.607	-0.948	0.5706	0.8719	1
FALSE	MYOSIN_LIGHT_CHAIN_BINDING	-0.5008	-0.9372	0.5706	0.8659	1
FALSE	H3_HISTONE_ACETYLTRANSFERASE_ACTIVITY	-0.3409	-0.9094	0.5711	0.8706	1
FALSE	LYSOPHOSPHOLIPASE_ACTIVITY	-0.3347	-0.9049	0.5723	0.8696	1
FALSE	UBIQUITIN_PROTEIN_TRANSFERASE_ACTIVATOR_ACTIVITY	-0.4339	-0.9274	0.5739	0.8623	1
FALSE	PROTEIN_SERINE_KINASE_ACTIVITY	-0.2226	-0.9091	0.574	0.87	1
FALSE	INTERLEUKIN_1_RECEPTOR_ACTIVITY	0.4918	0.909	0.5743	1	1
FALSE	THIOL_OXIDASE_ACTIVITY	-0.3635	-0.8823	0.5743	0.8827	1

## Sheet: Hallmark
Hallmark	Term	ES	NES	pvalue	FDR	FWER
TRUE	KRAS_SIGNALING_DN	-0.5369	-1.3915	0.037	1	0.748
TRUE	SPERMATOGENESIS	-0.5088	-1.3886	0.0371	1	0.749
FALSE	ESTROGEN_RESPONSE_LATE	-0.3906	-1.2337	0.1907	1	0.898
FALSE	DNA_REPAIR	-0.2761	-1.3134	0.2227	1	0.837
FALSE	G2M_CHECKPOINT	-0.4149	-1.3372	0.2355	1	0.809
FALSE	MYC_TARGETS_V2	-0.3629	-1.2656	0.2634	1	0.877
FALSE	E2F_TARGETS	-0.4014	-1.2708	0.288	1	0.872
FALSE	TGF_BETA_SIGNALING	0.3517	1.1855	0.2883	1	0.932
FALSE	IL6_JAK_STAT3_SIGNALING	-0.4335	-1.1706	0.3	1	0.935
FALSE	ADIPOGENESIS	0.2491	1.1078	0.3268	1	0.966
FALSE	ANDROGEN_RESPONSE	0.2639	1.0584	0.3775	1	0.977
FALSE	NOTCH_SIGNALING	0.2031	0.6717	0.8354	1	0.999
FALSE	MYOGENESIS	-0.4069	-1.2237	0.1887	0.9878	0.906
FALSE	CHOLESTEROL_HOMEOSTASIS	-0.1536	-0.6049	0.9764	0.9822	1
FALSE	HEDGEHOG_SIGNALING	0.2113	0.6126	0.9722	0.979	0.999
FALSE	WNT_BETA_CATENIN_SIGNALING	-0.1614	-0.5029	0.9885	0.9666	1
FALSE	P53_PATHWAY	-0.2788	-1.1681	0.2669	0.9593	0.937
FALSE	PI3K_AKT_MTOR_SIGNALING	-0.1295	-0.6012	0.9497	0.9583	1
FALSE	HEME_METABOLISM	0.2304	0.8856	0.5649	0.9432	0.993
FALSE	MITOTIC_SPINDLE	-0.1417	-0.5909	0.8411	0.9425	1
FALSE	ALLOGRAFT_REJECTION	-0.4399	-1.1452	0.3486	0.941	0.95
FALSE	PROTEIN_SECRETION	0.3685	1.462	0.1448	0.9359	0.67
FALSE	REACTIVE_OXYGEN_SPECIES_PATHWAY	0.2301	0.8341	0.6339	0.9302	0.998
FALSE	OXIDATIVE_PHOSPHORYLATION	0.2101	0.5978	0.7913	0.9107	0.999
FALSE	BILE_ACID_METABOLISM	0.2539	0.7938	0.7682	0.8998	0.999
FALSE	PEROXISOME	-0.1925	-0.7233	0.8862	0.8961	1
FALSE	MTORC1_SIGNALING	-0.1746	-0.7491	0.6817	0.8843	0.999
FALSE	GLYCOLYSIS	-0.2874	-1.1377	0.2817	0.8842	0.954
FALSE	IL2_STAT5_SIGNALING	-0.2274	-0.7843	0.7109	0.8806	0.999
FALSE	KRAS_SIGNALING_UP	-0.2473	-0.7681	0.8177	0.8799	0.999
FALSE	INTERFERON_ALPHA_RESPONSE	-0.2394	-0.7188	0.6719	0.8772	1
FALSE	FATTY_ACID_METABOLISM	0.2796	0.9787	0.4919	0.8716	0.983
FALSE	APICAL_SURFACE	-0.2859	-0.809	0.7626	0.8658	0.999
FALSE	UV_RESPONSE_DN	0.2976	1.0459	0.3909	0.8643	0.977
FALSE	INTERFERON_GAMMA_RESPONSE	-0.2835	-0.8316	0.5943	0.8524	0.999
FALSE	UV_RESPONSE_UP	-0.279	-1.1367	0.2663	0.8183	0.955
FALSE	XENOBIOTIC_METABOLISM	-0.3169	-1.0078	0.4447	0.8113	0.989
FALSE	MYC_TARGETS_V1	-0.2217	-0.8694	0.5172	0.8063	0.998
FALSE	PANCREAS_BETA_CELLS	-0.4031	-0.9358	0.5488	0.8049	0.993
FALSE	TNFA_SIGNALING_VIA_NFKB	-0.3484	-0.9978	0.4606	0.7913	0.989
FALSE	APICAL_JUNCTION	-0.3002	-0.9804	0.4529	0.7857	0.991
FALSE	ESTROGEN_RESPONSE_EARLY	-0.281	-0.9667	0.4873	0.7777	0.993
FALSE	UNFOLDED_PROTEIN_RESPONSE	-0.2497	-1.1302	0.347	0.776	0.957
FALSE	EPITHELIAL_MESENCHYMAL_TRANSITION	-0.3717	-0.9341	0.5324	0.775	0.993
FALSE	ANGIOGENESIS	-0.3563	-0.9197	0.575	0.7703	0.994
FALSE	INFLAMMATORY_RESPONSE	-0.3247	-0.9084	0.5673	0.7636	0.996
FALSE	COAGULATION	-0.3971	-1.1165	0.2909	0.7553	0.969
FALSE	APOPTOSIS	-0.3	-1.1131	0.3597	0.7147	0.969
FALSE	COMPLEMENT	-0.3472	-1.0965	0.3525	0.7106	0.976
FALSE	HYPOXIA	-0.3239	-1.0913	0.3466	0.6814	0.978
