# Supplementary material for: An Aging and Senescence-Related Gene Signature for Prognosis Prediction in Clear Cell Renal Cell Carcinoma
Source: Front Genet. 2022 May 13;13:871088. doi: 10.3389/fgene.2022.871088 (PMC9136295; doi:10.3389/fgene.2022.871088)
Supplement: Supplementary file 1 [file DataSheet1.ZIP › Supplementary tables/TableS8.TCGA immune score.xls]

## Sheet: TCGA.score
id	TCGA-3Z-A93Z	TCGA-6D-AA2E	TCGA-A3-3306	TCGA-A3-3307	TCGA-A3-3308	TCGA-A3-3311	TCGA-A3-3313	TCGA-A3-3316	TCGA-A3-3317	TCGA-A3-3319	TCGA-A3-3320	TCGA-A3-3322	TCGA-A3-3323	TCGA-A3-3324	TCGA-A3-3325	TCGA-A3-3326	TCGA-A3-3328	TCGA-A3-3329	TCGA-A3-3331	TCGA-A3-3335	TCGA-A3-3343	TCGA-A3-3346	TCGA-A3-3347	TCGA-A3-3349	TCGA-A3-3351	TCGA-A3-3352	TCGA-A3-3357	TCGA-A3-3358	TCGA-A3-3359	TCGA-A3-3362	TCGA-A3-3363	TCGA-A3-3365	TCGA-A3-3367	TCGA-A3-3370	TCGA-A3-3372	TCGA-A3-3373	TCGA-A3-3374	TCGA-A3-3376	TCGA-A3-3378	TCGA-A3-3380	TCGA-A3-3382	TCGA-A3-3383	TCGA-A3-3385	TCGA-A3-3387	TCGA-A3-A6NI	TCGA-A3-A6NJ	TCGA-A3-A6NL	TCGA-A3-A6NN	TCGA-A3-A8CQ
aDCs	0.333474	0.428567	0.314437	0.429472	0.391192	0.371535	0.485455	0.496865	0.431201	0.44083	0.457847	0.406757	0.358873	0.397374	0.344271	0.553528	0.520109	0.437118	0.49964	0.429243	0.455548	0.344391	0.43266	0.324011	0.465948	0.41409	0.421899	0.412798	0.352841	0.327179	0.376751	0.368651	0.389001	0.299083	0.459196	0.3536	0.60183	0.312957	0.418862	0.26633	0.323326	0.411495	0.312825	0.331396	0.307391	0.395151	0.41707	0.355521	0.390155
APC_co_inhibition	0.507379	0.625396	0.455635	0.518946	0.541102	0.514533	0.525347	0.488835	0.522873	0.444536	0.440521	0.444272	0.527133	0.511954	0.521043	0.609908	0.376802	0.510998	0.464808	0.570191	0.528645	0.585039	0.572863	0.478085	0.577033	0.545296	0.556631	0.57719	0.556306	0.452425	0.467336	0.502448	0.535715	0.586339	0.492207	0.485834	0.742259	0.515632	0.669689	0.525116	0.477918	0.555333	0.436823	0.518717	0.511053	0.607882	0.511954	0.49631	0.444715
APC_co_stimulation	0.460138	0.362385	0.519975	0.497415	0.461417	0.541148	0.344309	0.540775	0.475553	0.529673	0.493356	0.495773	0.483283	0.540281	0.495264	0.504807	0.282709	0.554402	0.537473	0.544358	0.517942	0.492285	0.523827	0.415398	0.488448	0.492959	0.515905	0.567325	0.503982	0.471031	0.442546	0.416618	0.504112	0.494864	0.445091	0.466524	0.419626	0.396025	0.53098	0.448955	0.487141	0.519428	0.486143	0.517554	0.45958	0.510993	0.472186	0.445126	0.416794
B_cells	0.340975	0.30311	0.329986	0.300011	0.250905	0.354481	0.236175	0.277168	0.297467	0.287067	0.276868	0.260887	0.29188	0.293078	0.314167	0.358367	0.301286	0.302574	0.303549	0.324796	0.333184	0.264076	0.335298	0.312711	0.330862	0.322348	0.30543	0.385016	0.318612	0.265488	0.245897	0.355705	0.29515	0.300996	0.297077	0.314905	0.313101	0.31917	0.393984	0.303596	0.274943	0.341212	0.263326	0.308155	0.310202	0.365111	0.337682	0.296741	0.297093
CCR	0.435644	0.418512	0.455781	0.454035	0.444371	0.478227	0.391201	0.469696	0.442092	0.459499	0.436669	0.433726	0.454966	0.456012	0.459554	0.465361	0.339542	0.463209	0.477	0.454523	0.470439	0.484888	0.482655	0.434524	0.467513	0.443615	0.44594	0.488947	0.449771	0.431295	0.432492	0.45786	0.445398	0.451866	0.446713	0.43108	0.435634	0.449518	0.503316	0.431529	0.446536	0.460388	0.400618	0.472375	0.441214	0.48082	0.450758	0.444248	0.432435
CD8+_T_cells	0.517713	0.552361	0.472184	0.782755	0.454946	0.707446	0.272829	0.455117	0.703895	0.607625	0.554251	0.33027	0.612608	0.790715	0.411306	0.524241	0.180912	0.699027	0.651322	0.466457	0.472413	0.714834	0.660886	0.58844	0.93658	0.424994	0.818491	0.821927	0.850504	0.562612	0.413483	0.524814	0.463822	0.909664	0.620454	0.465999	0.382958	0.455232	0.849817	0.462963	0.719873	0.637406	0.319275	0.460844	0.304213	0.922664	0.529052	0.561008	0.379923
Check-point	0.457815	0.372773	0.452225	0.480924	0.446439	0.478182	0.352474	0.463636	0.469322	0.465563	0.460462	0.436909	0.478376	0.494781	0.474418	0.526076	0.314512	0.514653	0.486104	0.473259	0.518922	0.495438	0.501295	0.439207	0.544099	0.484915	0.501631	0.535462	0.512504	0.443215	0.422366	0.447579	0.462755	0.511045	0.472541	0.444124	0.44457	0.443271	0.546332	0.451165	0.460959	0.521649	0.417575	0.488704	0.428764	0.536388	0.487556	0.446351	0.420421
Cytolytic_activity	0.75826	0.613012	0.704936	0.819775	0.607913	0.740048	0.39803	0.581938	0.705322	0.636553	0.643791	0.502726	0.759028	0.812121	0.657777	0.804128	0.450128	0.773663	0.746274	0.531887	0.86067	0.786898	0.771407	0.761891	0.87139	0.827662	0.77859	0.848915	0.860639	0.643257	0.557135	0.81115	0.692517	0.88875	0.760758	0.684522	0.577806	0.734921	0.787396	0.757023	0.781018	0.868655	0.439916	0.657249	0.684204	0.938537	0.861068	0.848139	0.598881
DCs	0.289284	0.265395	0.299036	0.286268	0.33215	0.320425	0.189143	0.30653	0.306458	0.217974	0.314391	0.319276	0.264613	0.307819	0.382444	0.445581	0.120795	0.293248	0.367028	0.298009	0.439683	0.333236	0.326666	0.355003	0.297299	0.291604	0.272389	0.411192	0.307047	0.289635	0.211055	0.311844	0.366159	0.335024	0.309622	0.380225	0.551035	0.339664	0.321653	0.372122	0.321016	0.461807	0.273486	0.389637	0.313462	0.34828	0.279981	0.325935	0.234949
HLA	0.886129	0.8795	0.897888	0.923202	0.900415	0.912996	0.825447	0.898556	0.919668	0.920625	0.869418	0.902354	0.946722	0.922931	0.864315	0.934268	0.7033	0.931941	0.904603	0.856495	0.914179	0.918293	0.928533	0.845884	0.974583	0.914658	0.955728	0.952192	0.956897	0.846965	0.900341	0.901325	0.905858	0.978903	0.943694	0.92104	0.90495	0.890502	0.978393	0.906575	0.921995	0.944618	0.878668	0.925729	0.895415	0.939609	0.89415	0.884204	0.871847
iDCs	0.179774	0.237645	0.249498	0.172669	0.163615	0.154102	0.14465	0.152901	0.19942	0.109585	0.210617	0.202358	0.157947	0.272803	0.347295	0.485523	0.15681	0.212456	0.199709	0.195378	0.309043	0.16619	0.255913	0.127933	0.199692	0.210786	0.119745	0.321707	0.197853	0.116457	0.163809	0.218378	0.329492	0.159748	0.179136	0.291424	0.378241	0.191907	0.206972	0.244981	0.112897	0.452308	0.555452	0.393042	0.315653	0.18951	0.188068	0.170929	0.242848
Inflammation-promoting	0.585794	0.421432	0.537536	0.608143	0.497972	0.566657	0.374026	0.457228	0.565786	0.523872	0.521701	0.427653	0.559481	0.57019	0.45384	0.611348	0.376743	0.581357	0.562112	0.485912	0.610106	0.632106	0.596708	0.486977	0.614153	0.595902	0.53486	0.641899	0.642019	0.501723	0.379197	0.573473	0.520169	0.610388	0.590668	0.520259	0.42751	0.490551	0.629951	0.542755	0.551854	0.65252	0.378798	0.491667	0.504733	0.687105	0.603058	0.600661	0.521652
Macrophages	0.509786	0.650874	0.552099	0.591053	0.617191	0.630155	0.650356	0.698935	0.667716	0.629997	0.607724	0.60438	0.626544	0.644998	0.570346	0.646346	0.483887	0.581578	0.599179	0.580092	0.618473	0.698078	0.706261	0.559138	0.595815	0.629946	0.655354	0.669738	0.599084	0.562611	0.65034	0.582136	0.601769	0.59386	0.583437	0.639166	0.869612	0.591728	0.724814	0.6448	0.610096	0.589377	0.563815	0.628271	0.615614	0.5839	0.589416	0.590235	0.521397
Mast_cells	0.322348	0.426004	0.284685	0.302808	0.303937	0.309612	0.219156	0.32406	0.28011	0.127918	0.389106	0.300189	0.351334	0.303814	0.435603	0.552905	0.0883721	0.270899	0.24566	0.259557	0.371543	0.24815	0.299083	0.494481	0.366394	0.327866	0.256879	0.480767	0.367733	0.312255	0.581665	0.456919	0.363717	0.400369	0.379955	0.458317	0.406648	0.410079	0.258722	0.433787	0.143889	0.450085	0.398039	0.319639	0.287397	0.318815	0.33044	0.319845	0.385164
MHC_class_I	0.983656	0.952609	0.961657	0.989864	0.973453	0.989164	0.930455	0.951476	0.989769	0.96929	0.98044	0.975334	0.976733	0.987845	0.971482	0.991199	0.967584	0.990193	0.98446	0.961929	0.986341	0.989407	0.985411	0.968102	0.993433	0.981709	0.990485	0.986714	0.991597	0.976802	0.970528	0.978053	0.980469	0.994456	0.984647	0.982717	0.960035	0.972208	0.992995	0.96799	0.962161	0.987323	0.972069	0.977245	0.978969	0.995895	0.98081	0.982613	0.97787
Neutrophils	0.50721	0.50532	0.561972	0.603779	0.516309	0.596481	0.522801	0.587597	0.579181	0.535212	0.578262	0.553522	0.625939	0.576651	0.550613	0.633691	0.480397	0.574843	0.634941	0.551369	0.629211	0.55175	0.616461	0.573129	0.6484	0.580533	0.569045	0.586433	0.607494	0.54602	0.549384	0.586029	0.577666	0.593802	0.599385	0.578076	0.559871	0.643994	0.679571	0.551341	0.532361	0.541235	0.537431	0.579908	0.520071	0.596635	0.579811	0.555298	0.534112
NK_cells	0.297629	0.242386	0.332881	0.318443	0.175528	0.280398	0.159108	0.2414	0.295987	0.2908	0.2636	0.23499	0.294511	0.252837	0.22618	0.249108	0.51412	0.265171	0.249734	0.177035	0.363285	0.215249	0.230074	0.248602	0.205062	0.35632	0.258386	0.284251	0.241107	0.198765	0.173514	0.37088	0.253564	0.19142	0.254175	0.255048	0.260894	0.277261	0.244765	0.318148	0.269294	0.294908	0.221262	0.240202	0.29171	0.30252	0.313854	0.355535	0.204091
Parainflammation	0.683065	0.6432	0.661411	0.691372	0.69481	0.72116	0.619159	0.705745	0.693472	0.722555	0.68161	0.680373	0.722784	0.701062	0.676553	0.728449	0.534426	0.681389	0.710453	0.685864	0.719961	0.776578	0.751044	0.693186	0.74526	0.692381	0.690596	0.726284	0.707635	0.700007	0.653455	0.727294	0.712541	0.708158	0.708852	0.685815	0.705853	0.698516	0.749608	0.667752	0.682907	0.708696	0.616639	0.714708	0.691146	0.718906	0.719659	0.696878	0.673473
pDCs	0.465004	0.38036	0.398929	0.475901	0.44486	0.47803	0.349743	0.417554	0.427071	0.404896	0.388487	0.40794	0.470072	0.425438	0.466192	0.522364	0.301079	0.481222	0.452478	0.377492	0.526307	0.487844	0.456314	0.451036	0.497954	0.495981	0.463359	0.496154	0.471223	0.412401	0.40131	0.460532	0.453374	0.439248	0.450708	0.427526	0.439137	0.435549	0.438504	0.463555	0.432157	0.57417	0.336556	0.450372	0.458874	0.504134	0.493434	0.479646	0.43299
T_cell_co-inhibition	0.395431	0.401563	0.400666	0.416736	0.409759	0.439572	0.396749	0.381636	0.423616	0.391447	0.366145	0.393168	0.403524	0.450631	0.352025	0.477173	0.290387	0.451173	0.431257	0.442584	0.458606	0.469307	0.463618	0.36721	0.527505	0.416778	0.455245	0.477564	0.474927	0.356532	0.367338	0.353169	0.407873	0.509727	0.418205	0.410005	0.488695	0.356767	0.5566	0.368145	0.383043	0.437736	0.34082	0.413515	0.386596	0.539947	0.401235	0.36292	0.371454
T_cell_co-stimulation	0.357882	0.316019	0.348294	0.38176	0.354856	0.382057	0.244302	0.359046	0.369243	0.383204	0.347649	0.297656	0.420287	0.408924	0.377572	0.467927	0.202071	0.422464	0.380731	0.372014	0.432804	0.444692	0.438657	0.360465	0.471509	0.367236	0.403653	0.444934	0.416766	0.335213	0.278347	0.359671	0.337451	0.437264	0.373836	0.300769	0.312275	0.365977	0.499891	0.346536	0.384072	0.456689	0.256005	0.394653	0.313562	0.469262	0.414847	0.375008	0.336222
T_helper_cells	0.768266	0.77279	0.841399	0.892254	0.894086	0.922148	0.771988	0.904338	0.9131	0.894945	0.87198	0.871007	0.944483	0.92421	0.926673	0.958915	0.432553	0.870033	0.91728	0.843059	0.933201	0.878509	0.966761	0.916765	0.964986	0.904223	0.932571	0.932743	0.921576	0.860584	0.886699	0.8418	0.901474	0.943911	0.915677	0.898439	0.961721	0.936008	0.96573	0.893571	0.897523	0.885324	0.773363	0.937038	0.870091	0.912012	0.921289	0.891796	0.850161
Tfh	0.221446	0.233957	0.281422	0.423388	0.174285	0.378409	0.123312	0.166393	0.286387	0.264719	0.217694	0.168064	0.253824	0.258292	0.174059	0.223734	0.143176	0.347058	0.216367	0.303472	0.238867	0.397708	0.407701	0.114278	0.386059	0.214689	0.317272	0.416504	0.407935	0.181511	0.106508	0.187435	0.210272	0.354462	0.237302	0.21245	0.192082	0.153498	0.587963	0.20834	0.30323	0.392554	0.15669	0.204798	0.162664	0.409491	0.231198	0.205771	0.13395
Th1_cells	0.241738	0.210292	0.345128	0.235014	0.21641	0.356746	0.190641	0.198609	0.237033	0.290596	0.238511	0.215743	0.27378	0.303593	0.235883	0.303944	0.127824	0.268033	0.256837	0.291629	0.298766	0.285842	0.271541	0.237685	0.334909	0.263247	0.265344	0.285014	0.274667	0.198666	0.277519	0.256917	0.281628	0.292836	0.275328	0.199371	0.255796	0.221267	0.355579	0.242196	0.23561	0.36758	0.168765	0.274186	0.221713	0.324595	0.253014	0.270217	0.21933
Th2_cells	0.367292	0.236631	0.291071	0.304452	0.220741	0.265771	0.250833	0.260567	0.248717	0.282053	0.251239	0.208377	0.285513	0.287485	0.277703	0.29838	0.226784	0.324995	0.261551	0.255136	0.329631	0.263694	0.354064	0.217917	0.297502	0.262304	0.270938	0.324002	0.27678	0.246369	0.241492	0.296289	0.242619	0.313755	0.244393	0.228674	0.346281	0.24213	0.305939	0.280141	0.328976	0.312438	0.203497	0.263422	0.219322	0.366966	0.245664	0.260544	0.225078
TIL	0.50464	0.47909	0.508662	0.556882	0.511032	0.572023	0.401671	0.512176	0.551773	0.528867	0.509953	0.47886	0.583613	0.562478	0.5422	0.630045	0.33015	0.564032	0.548996	0.486957	0.584397	0.551597	0.62385	0.536907	0.64923	0.543685	0.56832	0.630547	0.591912	0.494741	0.470949	0.547976	0.527822	0.612786	0.548471	0.507231	0.533664	0.566271	0.654689	0.525316	0.546082	0.592974	0.409603	0.568848	0.498685	0.635703	0.571566	0.555682	0.487772
Treg	0.598717	0.577251	0.616204	0.63111	0.617185	0.637529	0.601079	0.627634	0.631507	0.623862	0.606016	0.603025	0.626157	0.626366	0.617973	0.628519	0.577776	0.633374	0.626539	0.613563	0.617888	0.625185	0.64593	0.61441	0.640048	0.626034	0.618793	0.636544	0.628495	0.605094	0.593987	0.618253	0.614163	0.638017	0.639027	0.615471	0.6298	0.630559	0.668384	0.604325	0.632637	0.612949	0.584115	0.640702	0.594496	0.634497	0.62356	0.622423	0.6071
Type_I_IFN_Reponse	0.631848	0.574792	0.624895	0.647026	0.634403	0.640157	0.503767	0.534448	0.607973	0.643143	0.624813	0.662847	0.659993	0.619695	0.638718	0.725679	0.466654	0.642382	0.62086	0.644756	0.690703	0.816015	0.648769	0.649461	0.747076	0.707242	0.674391	0.640094	0.674747	0.651236	0.588672	0.661601	0.71611	0.661219	0.658279	0.57385	0.483446	0.668697	0.598942	0.647963	0.605474	0.728232	0.577302	0.657848	0.649216	0.662802	0.69114	0.609971	0.603136
Type_II_IFN_Reponse	0.465659	0.447395	0.525663	0.577059	0.627372	0.562523	0.444935	0.662678	0.530844	0.459442	0.557347	0.6053	0.626084	0.549932	0.608054	0.544047	0.46139	0.554263	0.577142	0.530313	0.594531	0.486988	0.614791	0.595138	0.500082	0.564901	0.482963	0.607048	0.563421	0.557598	0.532587	0.641072	0.551512	0.531042	0.578716	0.488109	0.562324	0.693252	0.587029	0.669621	0.599353	0.44691	0.532126	0.606631	0.531164	0.612905	0.601636	0.632698	0.551856
[truncated: 206 more columns]
