# Supplementary material for: An Aging and Senescence-Related Gene Signature for Prognosis Prediction in Clear Cell Renal Cell Carcinoma
Source: Front Genet. 2022 May 13;13:871088. doi: 10.3389/fgene.2022.871088 (PMC9136295; doi:10.3389/fgene.2022.871088)
Supplement: Supplementary file 1 [file DataSheet1.ZIP › Supplementary tables/TableS9.ESTIMATE immueScore.xls]

## Sheet: immueScore
ID	StromalScore	ImmuneScore	ESTIMATEScore
TCGA-3Z-A93Z	660.352	1245.76	1906.11
TCGA-6D-AA2E	59.4738	723.406	782.88
TCGA-A3-3306	67.6967	1274.7	1342.4
TCGA-A3-3307	565.954	1691.59	2257.54
TCGA-A3-3311	921.303	1734.11	2655.42
TCGA-A3-3316	1520.67	1475.46	2996.13
TCGA-A3-3323	1066.79	1971.17	3037.96
TCGA-A3-3324	660.462	1674.77	2335.23
TCGA-A3-3325	959.085	1496.08	2455.16
TCGA-A3-3326	536.335	2325.29	2861.63
TCGA-A3-3329	602.219	1715.17	2317.39
TCGA-A3-3331	828.022	1655.83	2483.85
TCGA-A3-3343	370.951	2055.82	2426.77
TCGA-A3-3349	1356.6	1439.41	2796
TCGA-A3-3351	828.675	2456.28	3284.96
TCGA-A3-3352	498.735	1606.15	2104.89
TCGA-A3-3358	955.503	2332.33	3287.83
TCGA-A3-3362	879.18	1032.23	1911.41
TCGA-A3-3367	539.988	1411.75	1951.74
TCGA-A3-3370	1086.2	2070.01	3156.21
TCGA-A3-3372	779.071	1556.31	2335.38
TCGA-A3-3373	867.361	1193.17	2060.53
TCGA-A3-3376	1402.29	1755.21	3157.49
TCGA-A3-3385	-88.3805	371.872	283.492
TCGA-A3-3387	1251.52	1867.19	3118.71
TCGA-A3-A6NI	417.649	1386.15	1803.8
TCGA-A3-A6NL	915.018	1868.35	2783.37
TCGA-A3-A6NN	886.508	1662.21	2548.72
TCGA-A3-A8CQ	724.528	966.16	1690.69
TCGA-A3-A8OV	158.095	1262.55	1420.65
TCGA-A3-A8OW	502.766	1257.1	1759.86
TCGA-AK-3427	-1029.04	-88.0768	-1117.12
TCGA-AK-3429	508.914	2237.65	2746.56
TCGA-AK-3433	-789.105	-114.918	-904.023
TCGA-AK-3434	707.112	1614.84	2321.95
TCGA-AK-3443	-1391.29	-666.644	-2057.94
TCGA-AK-3450	273.532	960.187	1233.72
TCGA-AK-3456	-243.99	924.35	680.36
TCGA-AK-3465	-322.176	-371.673	-693.849
TCGA-B0-4693	373.516	1976.68	2350.19
TCGA-B0-4710	683.439	1392.35	2075.79
TCGA-B0-4816	1012.28	2204.94	3217.23
TCGA-B0-4823	1173.28	1746.62	2919.9
TCGA-B0-4834	-561.947	-419.711	-981.658
TCGA-B0-4838	522.587	2241.3	2763.89
TCGA-B0-4945	558.676	1008.89	1567.57
TCGA-B0-5075	311.672	2153.62	2465.3
TCGA-B0-5083	1267.73	1744.75	3012.48
TCGA-B0-5100	861.356	682.165	1543.52
TCGA-B0-5104	300.889	1103.49	1404.37
TCGA-B0-5106	870.549	2077.19	2947.74
TCGA-B0-5110	1037.7	1259.17	2296.87
TCGA-B0-5113	864.014	1674.18	2538.19
TCGA-B0-5115	867.162	1451.63	2318.79
TCGA-B0-5119	650.219	1218.82	1869.04
TCGA-B0-5121	774.725	1815.19	2589.91
TCGA-B0-5399	867.791	1764.53	2632.32
TCGA-B0-5402	910.522	1273.12	2183.64
TCGA-B0-5690	904.05	1584.25	2488.3
TCGA-B0-5691	1247.07	1359.59	2606.66
TCGA-B0-5692	190.569	2319.08	2509.65
TCGA-B0-5693	663.194	545.925	1209.12
TCGA-B0-5694	792.571	1422.35	2214.92
TCGA-B0-5695	501.501	870.566	1372.07
TCGA-B0-5696	530.481	972.447	1502.93
TCGA-B0-5697	556.715	2231.91	2788.62
TCGA-B0-5698	494.1	2102.8	2596.9
TCGA-B0-5699	130.066	1431.47	1561.54
TCGA-B0-5700	404.94	1233.97	1638.91
TCGA-B0-5701	229.011	1581.04	1810.05
TCGA-B0-5702	768.034	1743.44	2511.47
TCGA-B0-5705	414.074	1452.29	1866.36
TCGA-B0-5706	754.129	2277.89	3032.02
TCGA-B0-5707	-248.451	719.215	470.764
TCGA-B0-5710	838.505	1400.8	2239.31
TCGA-B0-5711	828.574	1572.38	2400.96
TCGA-B0-5712	-60.8194	707.705	646.885
TCGA-B0-5713	535.302	1326.88	1862.19
TCGA-B0-5812	1194.5	1551.87	2746.37
TCGA-B2-4101	865.337	2191.12	3056.46
TCGA-B2-4102	730.828	2016.06	2746.89
TCGA-B2-5633	1263.04	1775.1	3038.13
TCGA-B2-5635	849.97	2022.04	2872.01
TCGA-B2-5639	448.69	1736.7	2185.39
TCGA-B2-5641	798.655	2393.41	3192.07
TCGA-B2-A4SR	660.381	1485.99	2146.37
TCGA-B4-5377	547.431	1492.01	2039.44
TCGA-B4-5378	391.458	530.143	921.601
TCGA-B4-5832	1175.21	1366.78	2541.98
TCGA-B4-5834	895.039	1103.52	1998.56
TCGA-B4-5835	-167.532	1146.43	978.9
TCGA-B4-5836	1008.43	1568.41	2576.85
TCGA-B4-5838	828.977	756.46	1585.44
TCGA-B4-5844	706.861	982.938	1689.8
TCGA-B8-4148	554.337	2391.04	2945.38
TCGA-B8-4151	203.153	827.168	1030.32
TCGA-B8-4153	318.927	1122.84	1441.77
TCGA-B8-4619	-207.755	65.2541	-142.501
TCGA-B8-4621	-191.627	1322.33	1130.71
TCGA-B8-4622	802.735	1961.02	2763.76
TCGA-B8-5159	515.923	1326.41	1842.34
TCGA-B8-5162	1760.58	3051.99	4812.57
TCGA-B8-5164	733.28	2778.89	3512.17
TCGA-B8-5165	1155.45	1147.06	2302.51
TCGA-B8-5545	1498.76	1730.17	3228.94
TCGA-B8-5546	-660.189	-169.568	-829.757
TCGA-B8-5549	663.079	1578.06	2241.14
TCGA-B8-5550	1483.03	1421.32	2904.34
TCGA-B8-5552	1502.03	1914.41	3416.43
TCGA-B8-5553	852.433	1874.15	2726.58
TCGA-B8-A54E	-582.11	466.079	-116.031
TCGA-B8-A54G	253.754	2971.48	3225.24
TCGA-B8-A54H	493.942	1446.16	1940.1
TCGA-B8-A54J	669.424	1621.02	2290.45
TCGA-B8-A54K	-378.537	-149.902	-528.439
TCGA-BP-4160	1128.62	2367.93	3496.56
TCGA-BP-4161	648.499	2435.32	3083.82
TCGA-BP-4162	640.862	2215.53	2856.39
TCGA-BP-4164	7.68986	782.032	789.722
TCGA-BP-4166	1138.03	1573.42	2711.45
TCGA-BP-4170	1081.87	1942.52	3024.39
TCGA-BP-4174	473.781	1722.37	2196.16
TCGA-BP-4176	1183.58	2301.92	3485.51
TCGA-BP-4177	374.815	232.244	607.059
TCGA-BP-4329	1133.49	1690.72	2824.21
TCGA-BP-4330	961.314	2488.64	3449.95
TCGA-BP-4343	1702.26	2258.64	3960.9
TCGA-BP-4344	1270.72	1459.52	2730.24
TCGA-BP-4347	606.719	1129.64	1736.36
TCGA-BP-4349	621.765	1126.73	1748.5
TCGA-BP-4353	1265.64	2140.82	3406.46
TCGA-BP-4758	688.562	2224.54	2913.1
TCGA-BP-4759	662.129	1297.78	1959.9
TCGA-BP-4762	1590.91	1870.19	3461.1
TCGA-BP-4763	977.896	1120.66	2098.55
TCGA-BP-4766	536.752	1125.44	1662.2
TCGA-BP-4775	401.829	1378	1779.83
TCGA-BP-4781	875.857	1261.92	2137.78
TCGA-BP-4782	834.572	1851.81	2686.38
TCGA-BP-4784	710.842	666.905	1377.75
TCGA-BP-4789	970.046	792.67	1762.72
TCGA-BP-4795	1398.26	1586.56	2984.81
TCGA-BP-4797	1040.36	1915.12	2955.48
TCGA-BP-4801	1502.75	1929.47	3432.22
TCGA-BP-4803	894.529	1245.73	2140.26
TCGA-BP-4804	1382.03	2526.35	3908.38
TCGA-BP-4807	1271.33	1410.64	2681.97
TCGA-BP-4959	807.299	1846.78	2654.08
TCGA-BP-4961	918.948	993.647	1912.59
TCGA-BP-4963	795.758	1956.02	2751.78
TCGA-BP-4965	865.769	1182	2047.77
TCGA-BP-4967	353.115	949.473	1302.59
TCGA-BP-4970	1501.75	2125.02	3626.76
TCGA-BP-4973	522.134	1716.15	2238.28
TCGA-BP-4975	1032.34	1054.29	2086.63
TCGA-BP-4976	504.359	803.42	1307.78
TCGA-BP-4977	496.123	1460.06	1956.19
TCGA-BP-4982	1278.18	1636.64	2914.82
TCGA-BP-4986	1302.4	1653.69	2956.09
TCGA-BP-4987	748.47	1405.73	2154.2
TCGA-BP-4991	834.317	1339.91	2174.23
TCGA-BP-4994	-53.0786	686.097	633.019
TCGA-BP-4995	220.184	1088.88	1309.06
TCGA-BP-4998	1394.84	2121.83	3516.67
TCGA-BP-4999	980.649	991.133	1971.78
TCGA-BP-5004	700.193	1012.78	1712.98
TCGA-BP-5006	609.313	1310.22	1919.53
TCGA-BP-5007	466.434	1467.77	1934.21
TCGA-BP-5168	432.499	1048.26	1480.76
TCGA-BP-5170	1229.99	1498.61	2728.6
TCGA-BP-5176	599.27	1218.51	1817.78
TCGA-BP-5177	1143.47	1040.11	2183.58
TCGA-BP-5180	-4.2688	1875.28	1871.01
TCGA-BP-5181	739.469	1225.04	1964.51
TCGA-BP-5183	147.201	1904.27	2051.48
TCGA-BP-5186	699.668	1028.89	1728.56
TCGA-BP-5189	1156.78	1790.22	2947
TCGA-BP-5190	142.828	1079.18	1222.01
TCGA-BP-5192	131.739	394.132	525.871
TCGA-BP-5194	934.459	1403.3	2337.76
TCGA-BP-5195	1267.72	1524.19	2791.91
TCGA-BP-5200	1230.78	1825	3055.78
TCGA-BP-5202	610.762	1122.17	1732.93
TCGA-CJ-4640	935.645	2284.84	3220.49
TCGA-CJ-4642	757.59	787.131	1544.72
TCGA-CJ-4643	1179.71	1726.68	2906.38
TCGA-CJ-4644	969.224	1900.29	2869.52
TCGA-CJ-4870	572.518	1164.36	1736.88
TCGA-CJ-4871	1001.8	1306.86	2308.66
TCGA-CJ-4874	791.742	1954.97	2746.72
TCGA-CJ-4885	334.41	875.495	1209.9
TCGA-CJ-4889	1700.3	2334.25	4034.55
TCGA-CJ-4893	899.075	1998.88	2897.95
TCGA-CJ-4894	725.342	2164.87	2890.22
TCGA-CJ-4897	732.698	1002.77	1735.46
TCGA-CJ-4903	870.651	1788.6	2659.25
TCGA-CJ-4904	856.743	1498.28	2355.03
TCGA-CJ-4905	1267.04	1203.53	2470.57
TCGA-CJ-4907	1181.7	1227.17	2408.86
TCGA-CJ-4908	1179.19	1444.96	2624.15
TCGA-CJ-4918	1642.48	1869.7	3512.18
TCGA-CJ-5672	826.064	2493.22	3319.28
TCGA-CJ-5675	375.04	2507.47	2882.51
TCGA-CJ-5676	1207.68	2004.06	3211.73
TCGA-CJ-5678	482.03	2487.8	2969.83
TCGA-CJ-5680	468.461	955.907	1424.37
TCGA-CJ-5681	-300.072	255.645	-44.4276
TCGA-CJ-5682	1139.01	1295.3	2434.31
TCGA-CJ-5684	694.059	1631.62	2325.68
TCGA-CJ-5686	831.81	1970.68	2802.49
TCGA-CJ-5689	1423.33	2027.8	3451.14
TCGA-CJ-6028	1029.42	2458.02	3487.44
TCGA-CJ-6030	1042.35	2643.49	3685.83
TCGA-CJ-6031	1595.6	2328.87	3924.47
TCGA-CJ-6032	351.354	1134.9	1486.25
TCGA-CW-5581	263.608	1013.43	1277.03
TCGA-CW-5583	720.662	756.32	1476.98
TCGA-CW-5584	882.029	1309.07	2191.1
TCGA-CW-5585	251.455	432.922	684.377
TCGA-CW-5587	1115.56	2450.38	3565.93
TCGA-CW-5588	1359.26	1744.85	3104.1
TCGA-CW-5589	922.841	1514.8	2437.64
TCGA-CW-5590	1001.74	1558.95	2560.69
TCGA-CW-5591	542.075	172.759	714.835
TCGA-CW-6088	804.435	835.888	1640.32
TCGA-CW-6093	745.363	1027.96	1773.32
TCGA-CZ-4853	38.2028	1139.02	1177.22
TCGA-CZ-4856	836.389	1728.38	2564.77
TCGA-CZ-4859	-2.70258	609.814	607.111
TCGA-CZ-4862	843.071	2589.21	3432.29
TCGA-CZ-4864	696.925	2448.34	3145.27
TCGA-CZ-4865	1122.31	1845.93	2968.24
TCGA-CZ-4866	153.549	1220.27	1373.82
TCGA-CZ-5451	368.96	1422.56	1791.52
TCGA-CZ-5453	238.558	380.875	619.434
TCGA-CZ-5455	879.806	2280.52	3160.33
TCGA-CZ-5456	758.482	1895.55	2654.03
TCGA-CZ-5457	739.982	1486.08	2226.06
TCGA-CZ-5458	702.657	1704.63	2407.28
TCGA-CZ-5460	430.204	1962.24	2392.44
TCGA-CZ-5461	1086.74	1703.91	2790.65
TCGA-CZ-5462	279.748	1813	2092.75
TCGA-CZ-5463	310.52	1259	1569.52
TCGA-CZ-5465	334.192	782.735	1116.93
TCGA-CZ-5466	819.261	2318.59	3137.85
TCGA-CZ-5467	662.452	991.24	1653.69
TCGA-CZ-5982	444.52	733.139	1177.66
TCGA-CZ-5984	471.639	1718.15	2189.79
TCGA-CZ-5986	451.947	1042.84	1494.79
TCGA-CZ-5987	210.789	1782.01	1992.8
TCGA-CZ-5988	907.299	1263.78	2171.08
TCGA-CZ-5989	1027.64	1677.42	2705.06
TCGA-DV-5566	384.421	946.115	1330.54
TCGA-DV-5567	-37.163	6.72731	-30.4357
TCGA-DV-5574	1615.8	2288.03	3903.82
TCGA-DV-5575	949.511	1603.98	2553.49
TCGA-EU-5904	948.766	1342.46	2291.23
TCGA-EU-5905	953.794	1197.22	2151.01
TCGA-EU-5906	984.548	1417.65	2402.2
TCGA-EU-5907	293.477	519.607	813.084
TCGA-G6-A8L6	461.286	1900.06	2361.34
TCGA-G6-A8L8	-251.705	682.33	430.625
TCGA-GK-A6C7	624.95	1254.39	1879.34
TCGA-T7-A92I	-593.24	563.934	-29.3059
TCGA-A3-3308	1224.66	1281.22	2505.89
TCGA-A3-3313	-99.2906	146.543	47.2529
TCGA-A3-3317	1074.5	1530.84	2605.34
TCGA-A3-3319	45.9968	1554.87	1600.87
TCGA-A3-3320	544.072	1171.62	1715.69
TCGA-A3-3322	733.243	908.296	1641.54
TCGA-A3-3328	-1357.41	-398.353	-1755.76
TCGA-A3-3335	53.6591	1039.12	1092.78
TCGA-A3-3346	68.4376	2005.35	2073.79
TCGA-A3-3347	1625.88	2376.18	4002.05
TCGA-A3-3357	260.35	1818.21	2078.56
TCGA-A3-3359	687.409	1954.37	2641.77
TCGA-A3-3363	-173.086	1005.95	832.86
TCGA-A3-3365	1095.4	1467.85	2563.25
TCGA-A3-3374	170.7	1886.73	2057.43
TCGA-A3-3378	903.134	2633.72	3536.86
TCGA-A3-3380	806.356	1324.96	2131.32
TCGA-A3-3382	579.034	1519.05	2098.08
TCGA-A3-3383	443.186	2088.19	2531.38
TCGA-A3-A6NJ	645.809	2261.84	2907.65
TCGA-AK-3425	1228.76	2338.07	3566.83
TCGA-AK-3426	1179.48	3251.4	4430.88
TCGA-AK-3428	528.315	1397.12	1925.44
TCGA-AK-3431	1417.15	1491.3	2908.46
TCGA-AK-3436	276.941	972.01	1248.95
TCGA-AK-3440	-1089.48	-147.467	-1236.94
TCGA-AK-3445	833.574	1971.57	2805.15
TCGA-AK-3447	-913.009	273.736	-639.273
TCGA-AK-3451	560.332	1734.11	2294.44
TCGA-AK-3453	204.574	2530.97	2735.54
TCGA-AK-3454	1027.16	1666.79	2693.95
TCGA-AK-3455	53.9398	1976.07	2030.01
TCGA-AK-3458	73.4104	1408.88	1482.29
TCGA-AK-3460	752.373	1425.76	2178.14
TCGA-AK-3461	776.428	1470.59	2247.02
TCGA-AS-3777	-365.47	348.298	-17.1722
TCGA-AS-3778	839.089	1237.31	2076.4
TCGA-B0-4688	213.603	1102.61	1316.22
TCGA-B0-4690	1210.32	2510.87	3721.19
TCGA-B0-4691	707.211	1962.82	2670.03
TCGA-B0-4694	1262.7	2560.89	3823.6
TCGA-B0-4696	119.964	94.544	214.508
TCGA-B0-4697	1073.87	3035.62	4109.49
TCGA-B0-4698	-317.455	2320.98	2003.53
TCGA-B0-4699	478.385	1805.4	2283.78
TCGA-B0-4700	1516.55	2669.8	4186.34
TCGA-B0-4701	530.404	1891.43	2421.84
TCGA-B0-4703	1564.21	1974.55	3538.76
TCGA-B0-4706	249.499	1187.53	1437.03
TCGA-B0-4707	42.2948	819.365	861.66
TCGA-B0-4712	1060.42	2061.03	3121.45
TCGA-B0-4713	75.7733	1387.67	1463.44
TCGA-B0-4714	698.817	2586.55	3285.37
TCGA-B0-4718	512.001	1535.04	2047.04
TCGA-B0-4810	1148.22	2199.4	3347.62
TCGA-B0-4811	343.84	1091.75	1435.59
TCGA-B0-4813	350.791	943.551	1294.34
TCGA-B0-4814	531.385	903.224	1434.61
TCGA-B0-4815	867.717	2832.13	3699.85
TCGA-B0-4817	-240.359	1934.13	1693.77
TCGA-B0-4818	540.069	1838.78	2378.85
TCGA-B0-4819	1272.09	3187.93	4460.01
TCGA-B0-4821	-220.538	1180.46	959.925
TCGA-B0-4822	1005.23	1810.95	2816.18
TCGA-B0-4824	783.536	2222.16	3005.69
TCGA-B0-4827	1330.65	1974.34	3304.99
TCGA-B0-4828	-411.218	1168.55	757.329
TCGA-B0-4833	575.977	1900.17	2476.14
TCGA-B0-4836	862.555	1933.04	2795.59
TCGA-B0-4837	912.252	1195.29	2107.54
TCGA-B0-4839	884.454	1909.73	2794.18
TCGA-B0-4841	921.159	1304.61	2225.77
TCGA-B0-4842	657.14	2240.11	2897.25
TCGA-B0-4843	1016.18	1285.6	2301.78
TCGA-B0-4844	185.4	1356.49	1541.89
TCGA-B0-4845	253.016	848.629	1101.65
TCGA-B0-4846	868.881	1872.77	2741.65
TCGA-B0-4847	77.7512	2596.4	2674.16
TCGA-B0-4848	1012.27	1883.18	2895.45
TCGA-B0-4849	569.353	1566.81	2136.17
TCGA-B0-4852	571.653	1249.52	1821.17
TCGA-B0-5077	364.816	1348.62	1713.44
TCGA-B0-5080	1487.27	1890.38	3377.66
TCGA-B0-5081	1299.53	2948.24	4247.77
TCGA-B0-5084	-375.812	784.205	408.394
TCGA-B0-5085	111.006	1161.3	1272.31
TCGA-B0-5088	1112.69	2042.78	3155.46
TCGA-B0-5092	712.696	2666.63	3379.33
TCGA-B0-5094	-163.848	875.54	711.692
TCGA-B0-5095	1474.89	1545.28	3020.17
TCGA-B0-5096	955.166	1824.59	2779.76
TCGA-B0-5097	1672.35	1896	3568.35
TCGA-B0-5098	-1409.36	-696.961	-2106.32
TCGA-B0-5099	-92.0904	-22.3891	-114.479
TCGA-B0-5102	78.2504	1126.46	1204.71
TCGA-B0-5107	-664.189	1777.76	1113.57
TCGA-B0-5108	1657.26	2537.86	4195.12
TCGA-B0-5109	332.203	2064.06	2396.26
TCGA-B0-5116	504.785	466.755	971.54
TCGA-B0-5117	-408.664	-254.893	-663.557
TCGA-B0-5120	1285.54	1485.59	2771.13
TCGA-B0-5400	853.643	1896.31	2749.96
TCGA-B0-5703	97.6982	1334.01	1431.71
TCGA-B0-5709	1641.55	2574.51	4216.06
TCGA-B2-3923	-635.738	-11.0618	-646.8
TCGA-B2-3924	753.565	1675.34	2428.91
TCGA-B2-4098	75.6314	1649.54	1725.17
TCGA-B2-4099	564.584	2090.53	2655.11
TCGA-B2-5636	842.012	901.124	1743.14
TCGA-B4-5843	790.164	663.601	1453.77
TCGA-B8-4143	755.385	2384.46	3139.85
TCGA-B8-4146	654.521	1550.29	2204.81
TCGA-B8-4154	645.572	1870.24	2515.81
TCGA-B8-4620	1215.26	1770.29	2985.55
TCGA-B8-5158	644.189	1919.62	2563.81
TCGA-B8-5163	1814.73	2544.17	4358.9
TCGA-B8-5551	968.616	3084.49	4053.11
TCGA-B8-A54D	404.539	2425.26	2829.8
TCGA-B8-A54F	890.808	1463.28	2354.09
TCGA-B8-A54I	605.778	2288.42	2894.2
TCGA-B8-A7U6	823.395	1393.7	2217.09
TCGA-B8-A8YJ	1729.6	2196.77	3926.37
TCGA-BP-4158	537.639	1079.33	1616.97
TCGA-BP-4159	1118.9	1626.56	2745.46
TCGA-BP-4163	815.599	1669.26	2484.86
TCGA-BP-4165	586.399	1668.79	2255.19
TCGA-BP-4167	1770.84	2758.28	4529.12
TCGA-BP-4169	1582.81	2316.76	3899.57
TCGA-BP-4173	1415.77	3275.74	4691.51
TCGA-BP-4325	442.249	1786.96	2229.21
TCGA-BP-4326	849.584	1162.43	2012.02
TCGA-BP-4327	454.903	1101.89	1556.8
TCGA-BP-4331	766.141	1865.44	2631.58
TCGA-BP-4332	707.826	1073.33	1781.15
TCGA-BP-4334	-804.47	165.598	-638.872
TCGA-BP-4335	792.772	1901.7	2694.47
TCGA-BP-4337	1064.2	1172.93	2237.13
TCGA-BP-4338	-16.2242	1376.12	1359.9
TCGA-BP-4340	-77.6871	657.699	580.012
TCGA-BP-4341	189.738	890.424	1080.16
TCGA-BP-4342	868.11	1346.72	2214.82
TCGA-BP-4345	1869.83	2137.15	4006.98
TCGA-BP-4346	821.512	2818.3	3639.81
TCGA-BP-4351	531.903	1157.1	1689
TCGA-BP-4352	-508.122	243.425	-264.697
TCGA-BP-4354	1519.89	2837.58	4357.47
TCGA-BP-4355	946.493	824.732	1771.23
TCGA-BP-4756	-611.868	847.762	235.895
TCGA-BP-4760	467.056	512.624	979.681
TCGA-BP-4761	-189.72	1430.93	1241.21
TCGA-BP-4765	790.402	1062.78	1853.19
TCGA-BP-4768	22.3567	680.41	702.766
TCGA-BP-4769	746.362	101.08	847.442
TCGA-BP-4770	1741.78	1262.07	3003.85
TCGA-BP-4771	1139.01	3094.5	4233.51
TCGA-BP-4774	579.247	1133.04	1712.29
TCGA-BP-4776	614.432	1472.14	2086.57
TCGA-BP-4777	993.142	2701.02	3694.16
TCGA-BP-4787	1532.66	2038.72	3571.38
TCGA-BP-4790	1353.92	2098.01	3451.93
TCGA-BP-4798	1353.16	3043.76	4396.92
TCGA-BP-4799	1017.01	1903.86	2920.87
TCGA-BP-4960	1026.02	2010.53	3036.55
TCGA-BP-4962	1431.28	2158.07	3589.34
TCGA-BP-4964	691.39	1550.68	2242.07
TCGA-BP-4968	685.016	1948.38	2633.4
TCGA-BP-4969	111.494	320.347	431.842
TCGA-BP-4971	1361.74	2356.42	3718.17
TCGA-BP-4972	1607.86	1859.15	3467.01
TCGA-BP-4974	875.851	1025.94	1901.79
TCGA-BP-4981	211.518	1573.58	1785.1
TCGA-BP-4983	617.425	2675.52	3292.95
TCGA-BP-4985	765.32	1391.85	2157.17
TCGA-BP-4989	1107.24	3010.89	4118.13
TCGA-BP-4992	49.9993	2596.35	2646.34
TCGA-BP-4993	1062.91	1511.62	2574.53
TCGA-BP-5000	1016.94	1930.89	2947.83
TCGA-BP-5001	210.87	1422.07	1632.94
TCGA-BP-5008	1213.86	1993.95	3207.81
TCGA-BP-5009	846.839	2010.87	2857.71
TCGA-BP-5010	1307.93	1443.97	2751.89
TCGA-BP-5169	778.067	2378.15	3156.22
TCGA-BP-5173	685.514	1717.13	2402.65
TCGA-BP-5174	297.793	1039.41	1337.2
TCGA-BP-5175	478.045	1603.11	2081.15
TCGA-BP-5178	810.463	2127.71	2938.18
TCGA-BP-5182	1699.75	2378.13	4077.88
TCGA-BP-5184	1080.55	1547.04	2627.59
TCGA-BP-5185	326.332	1127.84	1454.17
TCGA-BP-5187	893.353	1210.55	2103.91
TCGA-BP-5191	366.191	2790.11	3156.3
TCGA-BP-5196	1002.56	1734.96	2737.52
TCGA-BP-5198	1339.95	1879.68	3219.63
TCGA-BP-5199	1324	2482.24	3806.25
TCGA-BP-5201	248.296	1972.76	2221.06
TCGA-CJ-4634	1013.28	982.057	1995.34
TCGA-CJ-4635	834.429	2012.8	2847.23
TCGA-CJ-4636	1303.62	2352.84	3656.46
TCGA-CJ-4637	1087.93	3071.4	4159.33
TCGA-CJ-4638	-226.96	669.777	442.818
TCGA-CJ-4639	615.383	1846.61	2461.99
TCGA-CJ-4641	1056.6	2674.2	3730.8
TCGA-CJ-4868	1554.8	2368.04	3922.84
TCGA-CJ-4869	765.923	2681.61	3447.53
TCGA-CJ-4872	1407.19	2020.52	3427.71
TCGA-CJ-4873	909.277	2638.85	3548.13
TCGA-CJ-4875	343.43	1919.36	2262.79
TCGA-CJ-4876	-210.594	1036.88	826.288
TCGA-CJ-4878	235.235	731.048	966.283
TCGA-CJ-4881	1078.48	2090.79	3169.27
TCGA-CJ-4882	1206.84	2509.56	3716.4
TCGA-CJ-4884	685.051	2152.24	2837.29
TCGA-CJ-4886	1108.88	1820	2928.88
TCGA-CJ-4887	771.693	2516.08	3287.77
TCGA-CJ-4888	1207.66	2998.83	4206.49
TCGA-CJ-4890	1953.59	3074.95	5028.54
TCGA-CJ-4891	793.004	2088.07	2881.08
TCGA-CJ-4892	697.733	1915.36	2613.09
TCGA-CJ-4895	1444.48	1905.11	3349.59
TCGA-CJ-4899	1285.57	1404.49	2690.06
TCGA-CJ-4900	855.433	2585.62	3441.05
TCGA-CJ-4901	1045.07	2923.93	3969
TCGA-CJ-4902	1354.59	2060.69	3415.27
TCGA-CJ-4912	153.018	1118.47	1271.49
TCGA-CJ-4916	836.727	2728.09	3564.81
TCGA-CJ-4920	993.949	1322.79	2316.74
TCGA-CJ-5671	1764.52	2505.27	4269.79
TCGA-CJ-5677	1405.22	1797.42	3202.64
TCGA-CJ-5679	377.874	483.997	861.87
TCGA-CJ-5683	484.842	1001.95	1486.79
TCGA-CJ-6027	429.695	2496.4	2926.1
TCGA-CJ-6033	901.195	1391.68	2292.87
TCGA-CW-5580	881.542	1296.07	2177.61
TCGA-CW-6087	862.608	3170.63	4033.23
TCGA-CW-6090	1283.42	2110.2	3393.62
TCGA-CW-6097	1408.55	2490.24	3898.79
TCGA-CZ-4854	503.786	1289.76	1793.55
TCGA-CZ-4857	827.949	1676.78	2504.73
TCGA-CZ-4858	501.547	2118.89	2620.44
TCGA-CZ-4860	518.262	1335.14	1853.4
TCGA-CZ-4861	602.709	2489.95	3092.66
TCGA-CZ-4863	801.108	2288.78	3089.88
TCGA-CZ-5452	379.469	2660.36	3039.82
TCGA-CZ-5454	782.143	2203.99	2986.14
TCGA-CZ-5459	472.005	1405.97	1877.97
TCGA-CZ-5464	1124.88	2259.12	3384
TCGA-CZ-5468	551.943	1452.37	2004.32
TCGA-CZ-5469	97.6292	931.826	1029.46
TCGA-CZ-5470	621.655	2124.29	2745.94
TCGA-CZ-5985	491.735	2100.59	2592.33
TCGA-DV-5565	853.642	1254.28	2107.92
TCGA-DV-5568	975.08	1737.93	2713.01
TCGA-DV-5569	849.844	1641.32	2491.16
TCGA-DV-5573	725.302	2300.03	3025.33
TCGA-DV-5576	-52.7907	-227.012	-279.803
TCGA-DV-A4VX	-422.895	1092.44	669.544
TCGA-DV-A4VZ	-383.307	8.36413	-374.943
TCGA-DV-A4W0	307.171	744.863	1052.03
TCGA-G6-A5PC	-67.9591	1560.9	1492.94
TCGA-G6-A8L7	-160.248	1056.76	896.51
TCGA-MM-A563	1383.91	2471.74	3855.65
TCGA-MM-A564	522.721	1185.13	1707.85
TCGA-MM-A84U	921.674	1611.39	2533.06
TCGA-MW-A4EC	346.352	1077.94	1424.29
